# Supplementary material for: Intensive care unit sinks are persistently colonized with multidrug resistant bacteria and mobilizable, resistance-conferring plasmids
Source: mSystems. 2023 Jul 13;8(4):e00206-23. doi: 10.1128/msystems.00206-23 (PMC10469867; doi:10.1128/msystems.00206-23)
Supplement: Data Set S1 — Isolate metadata, AST results, full ARG counts. [file msystems.00206-23-s0010.xlsx]

## Sheet: 1 - individual isolate data
sample	country	room.code	room.class	month	source	isolate.num	collection.date	Species	arg.count	num.res.classes
PK-Prv1-MO1-B1	PAK	PAK-HOME-1	Home/work	1	B	1	20180227	Pseudomonas stutzeri	1	1
PK-Prv1-MO1-D1	PAK	PAK-HOME-1	Home/work	1	D	1	20180227	Pseudomonas sichuanensis	3	2
PK-Prv1-MO1-D2	PAK	PAK-HOME-1	Home/work	1	D	2	20180227	Pseudomonas sichuanensis	3	2
PK-Prv1-MO1-D3	PAK	PAK-HOME-1	Home/work	1	D	3	20180227	Pseudomonas sichuanensis	3	2
PK-Prv1-MO1-D4	PAK	PAK-HOME-1	Home/work	1	D	4	20180227	Stenotrophomonas sp. PRV1-D4	9	4
PK-Prv1-MO1-F1	PAK	PAK-HOME-1	Home/work	1	F	1	20180227	Pseudomonas mosselii	6	3
PK-Prv1-MO2-2min1	PAK	PAK-HOME-1	Home/work	2	2min	1	20180402	Stenotrophomonas maltophilia	10	4
PK-Prv1-MO2-B1	PAK	PAK-HOME-1	Home/work	2	B	1	20180402	Stenotrophomonas maltophilia	10	4
PK-Prv1-MO2-D1	PAK	PAK-HOME-1	Home/work	2	D	1	20180402	Stenotrophomonas maltophilia	10	4
PK-Prv1-MO2-D2	PAK	PAK-HOME-1	Home/work	2	D	2	20180402	Pseudomonas aeruginosa	10	6
PK-Prv1-MO2-D3	PAK	PAK-HOME-1	Home/work	2	D	3	20180402	Pseudomonas stutzeri	1	1
PK-Prv1-MO2-F1	PAK	PAK-HOME-1	Home/work	2	F	1	20180402	Stenotrophomonas maltophilia	10	4
PK-Prv1-MO2-F2	PAK	PAK-HOME-1	Home/work	2	F	2	20180402	Pseudomonas mosselii	6	3
PK-Prv1-MO2-FC1	PAK	PAK-HOME-1	Home/work	2	FC	1	20180402	Stenotrophomonas maltophilia	10	4
PK-Prv1-MO3-B1	PAK	PAK-HOME-1	Home/work	3	B	1	20180501	Agrobacterium pusense	4	3
PK-Prv1-MO3-B2	PAK	PAK-HOME-1	Home/work	3	B	2	20180501	Pseudomonas sp. PRV1-B2	2	2
PK-Prv1-MO3-B3	PAK	PAK-HOME-1	Home/work	3	B	3	20180501	Pseudomonas atacamensis	4	2
PK-Prv1-MO3-D1	PAK	PAK-HOME-1	Home/work	3	D	1	20180501	Pseudomonas stutzeri	1	1
PK-Prv1-MO3-D2	PAK	PAK-HOME-1	Home/work	3	D	2	20180501	Pseudomonas stutzeri	1	1
PK-Prv1-MO3-D3	PAK	PAK-HOME-1	Home/work	3	D	3	20180501	Stenotrophomonas sp. PRV1-D4	9	4
PK-Prv1-MO3-F1	PAK	PAK-HOME-1	Home/work	3	F	1	20180501	Stenotrophomonas maltophilia	10	4
PK-Prv1-MO3-F2	PAK	PAK-HOME-1	Home/work	3	F	2	20180501	Pseudomonas mosselii	6	3
PK-Prv1-MO4-B1	PAK	PAK-HOME-1	Home/work	5	B	1	20180718	Morganella sp. PRV1-B1	3	3
PK-Prv1-MO4-B2	PAK	PAK-HOME-1	Home/work	5	B	2	20180718	Aeromonas caviae	3	2
PK-Prv1-MO4-B3	PAK	PAK-HOME-1	Home/work	5	B	3	20180718	Aeromonas dhakensis	4	2
PK-Prv1-MO4-B4	PAK	PAK-HOME-1	Home/work	5	B	4	20180718	Pseudomonas otitidis	3	3
PK-Prv1-MO4-B5	PAK	PAK-HOME-1	Home/work	5	B	5	20180718	Stenotrophomonas maltophilia	10	4
PK-Prv1-MO4-D1	PAK	PAK-HOME-1	Home/work	5	D	1	20180718	Chromobacterium haemolyticum	4	1
PK-Prv1-MO4-D2	PAK	PAK-HOME-1	Home/work	5	D	2	20180718	Enterobacter cloacae	3	3
PK-Prv1-MO4-D3	PAK	PAK-HOME-1	Home/work	5	D	3	20180718	Pseudomonas stutzeri	1	1
PK-Prv1-MO4-F1	PAK	PAK-HOME-1	Home/work	5	F	1	20180718	Aeromonas dhakensis	5	3
PK-Prv2-MO1-B1	PAK	PAK-HOME-2	Home/work	1	B	1	20180227	Pseudomonas sp. p106	3	2
PK-Prv2-MO1-B2	PAK	PAK-HOME-2	Home/work	1	B	2	20180227	Pseudomonas stutzeri	1	1
PK-Prv2-MO1-B3	PAK	PAK-HOME-2	Home/work	1	B	3	20180227	Pseudomonas chengduensis	2	2
PK-Prv2-MO1-D1	PAK	PAK-HOME-2	Home/work	1	D	1	20180227	Pseudomonas stutzeri	1	1
PK-Prv2-MO1-D2	PAK	PAK-HOME-2	Home/work	1	D	2	20180227	Acinetobacter johnsonii	2	2
PK-Prv2-MO1-F1	PAK	PAK-HOME-2	Home/work	1	F	1	20180227	Pseudomonas mosselii	6	3
PK-Prv2-MO1-F2	PAK	PAK-HOME-2	Home/work	1	F	2	20180227	Enterobacter ludwigii	5	4
PK-Prv2-MO2-B1	PAK	PAK-HOME-2	Home/work	2	B	1	20180402	Pseudomonas sp. PRV2-B1	1	1
PK-Prv2-MO2-B2	PAK	PAK-HOME-2	Home/work	2	B	2	20180402	Achromobacter spanius	1	1
PK-Prv2-MO2-D1	PAK	PAK-HOME-2	Home/work	2	D	1	20180402	Acinetobacter johnsonii	1	1
PK-Prv2-MO2-D2	PAK	PAK-HOME-2	Home/work	2	D	2	20180402	Pseudomonas stutzeri	4	2
PK-Prv2-MO2-F1	PAK	PAK-HOME-2	Home/work	2	F	1	20180402	Acinetobacter junii	2	2
PK-Prv2-MO3-B1	PAK	PAK-HOME-2	Home/work	3	B	1	20180501	Stenotrophomonas maltophilia	10	4
PK-Prv2-MO3-B3	PAK	PAK-HOME-2	Home/work	3	B	3	20180501	Pseudomonas aeruginosa	8	5
PK-Prv2-MO3-D1	PAK	PAK-HOME-2	Home/work	3	D	1	20180501	Comamonas aquatica	2	2
PK-Prv2-MO3-D2	PAK	PAK-HOME-2	Home/work	3	D	2	20180501	Aeromonas caviae	5	3
PK-Prv2-MO3-D3	PAK	PAK-HOME-2	Home/work	3	D	3	20180501	Acinetobacter johnsonii	1	1
PK-Prv2-MO3-D4	PAK	PAK-HOME-2	Home/work	3	D	4	20180501	Pseudomonas aeruginosa	8	5
PK-Prv2-MO3-D5	PAK	PAK-HOME-2	Home/work	3	D	5	20180501	Citrobacter freundii	2	2
PK-Prv2-MO3-D6	PAK	PAK-HOME-2	Home/work	3	D	6	20180501	Stenotrophomonas sp. PRV2-D6	10	5
PK-Prv2-MO3-F1	PAK	PAK-HOME-2	Home/work	3	F	1	20180501	Stenotrophomonas maltophilia	10	4
PK-Prv2-MO3-F2	PAK	PAK-HOME-2	Home/work	3	F	2	20180501	Enterobacter cloacae	2	2
PK-Prv2-MO3-F3	PAK	PAK-HOME-2	Home/work	3	F	3	20180501	Pseudomonas aeruginosa	8	5
PK-Prv2-MO4-2min1	PAK	PAK-HOME-2	Home/work	5	2min	1	20180718	Pseudomonas aeruginosa	8	5
PK-Prv2-MO4-B1	PAK	PAK-HOME-2	Home/work	5	B	1	20180718	Pseudomonas stutzeri	4	2
PK-Prv2-MO4-D1	PAK	PAK-HOME-2	Home/work	5	D	1	20180718	Pseudomonas stutzeri	1	1
PK-Prv2-MO4-D2	PAK	PAK-HOME-2	Home/work	5	D	2	20180718	Stenotrophomonas sp. PRV2-D2	9	4
PK-Prv2-MO4-D3	PAK	PAK-HOME-2	Home/work	5	D	3	20180718	Pseudomonas alcaligenes	1	1
PK-Prv2-MO4-F1	PAK	PAK-HOME-2	Home/work	5	F	1	20180718	Pseudomonas stutzeri	4	2
PK-Pub1-MO1-2min1	PAK	PAK-WORK-1	Home/work	1	2min	1	20180227	Stenotrophomonas maltophilia	10	4
PK-Pub1-MO1-B1	PAK	PAK-WORK-1	Home/work	1	B	1	20180227	Pseudomonas juntendi	3	2
PK-Pub1-MO1-B2	PAK	PAK-WORK-1	Home/work	1	B	2	20180227	Achromobacter mucicolens	3	2
PK-Pub1-MO1-B3	PAK	PAK-WORK-1	Home/work	1	B	3	20180227	Pseudomonas chengduensis	2	2
PK-Pub1-MO1-B4	PAK	PAK-WORK-1	Home/work	1	B	4	20180227	Acinetobacter johnsonii	5	3
PK-Pub1-MO1-D1	PAK	PAK-WORK-1	Home/work	1	D	1	20180227	Comamonas terrigena	2	2
PK-Pub1-MO1-D2	PAK	PAK-WORK-1	Home/work	1	D	2	20180227	Pseudomonas chengduensis	2	2
PK-Pub1-MO1-D3	PAK	PAK-WORK-1	Home/work	1	D	3	20180227	Acinetobacter johnsonii	5	4
PK-Pub1-MO1-F1	PAK	PAK-WORK-1	Home/work	1	F	1	20180227	Acinetobacter johnsonii	1	1
PK-Pub1-MO1-F2	PAK	PAK-WORK-1	Home/work	1	F	2	20180227	Pseudomonas mosselii	5	2
PK-Pub1-MO1-F3	PAK	PAK-WORK-1	Home/work	1	F	3	20180227	Pseudomonas mosselii	5	2
PK-Pub1-MO1-F4	PAK	PAK-WORK-1	Home/work	1	F	4	20180227	Stenotrophomonas maltophilia	10	4
PK-Pub1-MO1-FC1	PAK	PAK-WORK-1	Home/work	1	FC	1	20180227	Acinetobacter junii	1	1
PK-Pub1-MO2-2min1	PAK	PAK-WORK-1	Home/work	2	2min	1	20180402	Stenotrophomonas maltophilia	10	4
PK-Pub1-MO2-B1	PAK	PAK-WORK-1	Home/work	2	B	1	20180402	Acinetobacter pittii	6	3
PK-Pub1-MO2-B2	PAK	PAK-WORK-1	Home/work	2	B	2	20180402	Pseudomonas fulva	2	2
PK-Pub1-MO2-B3	PAK	PAK-WORK-1	Home/work	2	B	3	20180402	Pseudomonas sichuanensis	3	2
PK-Pub1-MO2-D1	PAK	PAK-WORK-1	Home/work	2	D	1	20180402	Acinetobacter johnsonii	2	1
PK-Pub1-MO2-D2	PAK	PAK-WORK-1	Home/work	2	D	2	20180402	Pseudomonas chengduensis	2	2
PK-Pub1-MO2-F1	PAK	PAK-WORK-1	Home/work	2	F	1	20180402	Pseudomonas mosselii	6	3
PK-Pub1-MO2-FC1	PAK	PAK-WORK-1	Home/work	2	FC	1	20180402	Stenotrophomonas maltophilia	10	4
PK-Pub1-MO3-2min1	PAK	PAK-WORK-1	Home/work	3	2min	1	20180501	Stenotrophomonas maltophilia	10	4
PK-Pub1-MO3-B1	PAK	PAK-WORK-1	Home/work	3	B	1	20180501	Pseudomonas mosselii	6	3
PK-Pub1-MO3-B2	PAK	PAK-WORK-1	Home/work	3	B	2	20180501	Pseudomonas chengduensis	2	2
PK-Pub1-MO3-D1	PAK	PAK-WORK-1	Home/work	3	D	1	20180501	Stenotrophomonas maltophilia	10	4
PK-Pub1-MO3-D2	PAK	PAK-WORK-1	Home/work	3	D	2	20180501	Pantoea agglomerans	4	4
PK-Pub1-MO3-D3	PAK	PAK-WORK-1	Home/work	3	D	3	20180501	Achromobacter mucicolens	2	1
PK-Pub1-MO3-F1	PAK	PAK-WORK-1	Home/work	3	F	1	20180501	Stenotrophomonas maltophilia	10	4
PK-Pub1-MO3-F2	PAK	PAK-WORK-1	Home/work	3	F	2	20180501	Pseudomonas mosselii	6	3
PK-Pub1-MO3-FC1	PAK	PAK-WORK-1	Home/work	3	FC	1	20180501	Stenotrophomonas maltophilia	10	4
PK-Pub1-MO4-2min1	PAK	PAK-WORK-1	Home/work	5	2min	1	20180718	Pseudomonas aeruginosa	8	5
PK-Pub1-MO4-B1	PAK	PAK-WORK-1	Home/work	5	B	1	20180718	Pseudomonas asiatica	3	2
PK-Pub1-MO4-B2	PAK	PAK-WORK-1	Home/work	5	B	2	20180718	Aeromonas caviae	5	4
PK-Pub1-MO4-B3	PAK	PAK-WORK-1	Home/work	5	B	3	20180718	Enterobacter bugandensis	4	4
PK-Pub1-MO4-B4	PAK	PAK-WORK-1	Home/work	5	B	4	20180718	Enterobacter bugandensis	4	4
PK-Pub1-MO4-B5	PAK	PAK-WORK-1	Home/work	5	B	5	20180718	Brucella intermedia	4	4
PK-Pub1-MO4-D1	PAK	PAK-WORK-1	Home/work	5	D	1	20180718	Agrobacterium pusense	3	2
PK-Pub1-MO4-D2	PAK	PAK-WORK-1	Home/work	5	D	2	20180718	Pseudomonas stutzeri	1	1
PK-Pub1-MO4-F1	PAK	PAK-WORK-1	Home/work	5	F	1	20180718	Stenotrophomonas maltophilia	9	4
PK-Pub1-MO4-F2	PAK	PAK-WORK-1	Home/work	5	F	2	20180718	Enterobacter bugandensis	4	4
PK-Pub1-MO4-F3	PAK	PAK-WORK-1	Home/work	5	F	3	20180718	Pseudomonas sp. PUB1-F3	2	2
PK-Pub2-MO1-B1	PAK	PAK-WORK-2	Home/work	1	B	1	20180227	Pseudomonas sp. PUB2-B1	3	2
PK-Pub2-MO1-B2	PAK	PAK-WORK-2	Home/work	1	B	2	20180227	Comamonas terrigena	2	2
PK-Pub2-MO1-B3	PAK	PAK-WORK-2	Home/work	1	B	3	20180227	Acinetobacter johnsonii	9	6
PK-Pub2-MO1-B4	PAK	PAK-WORK-2	Home/work	1	B	4	20180227	Stenotrophomonas maltophilia	7	4
PK-Pub2-MO1-D1	PAK	PAK-WORK-2	Home/work	1	D	1	20180227	Acinetobacter johnsonii	4	3
PK-Pub2-MO1-D2	PAK	PAK-WORK-2	Home/work	1	D	2	20180227	Comamonas aquatica	0	0
PK-Pub2-MO1-D3	PAK	PAK-WORK-2	Home/work	1	D	3	20180227	Pseudomonas chengduensis	3	3
PK-Pub2-MO1-D4	PAK	PAK-WORK-2	Home/work	1	D	4	20180227	Comamonas aquatica	0	0
PK-Pub2-MO1-D5	PAK	PAK-WORK-2	Home/work	1	D	5	20180227	Pseudomonas stutzeri	1	1
PK-Pub2-MO1-D6	PAK	PAK-WORK-2	Home/work	1	D	6	20180227	Pseudomonas chengduensis	2	2
PK-Pub2-MO1-F1	PAK	PAK-WORK-2	Home/work	1	F	1	20180227	Pseudomonas mosselii	5	2
PK-Pub2-MO1-F2	PAK	PAK-WORK-2	Home/work	1	F	2	20180227	Stenotrophomonas sp. PUB2-F2	9	5
PK-Pub2-MO1-FC1	PAK	PAK-WORK-2	Home/work	1	FC	1	20180227	Stenotrophomonas maltophilia	9	4
PK-Pub2-MO1-FC2	PAK	PAK-WORK-2	Home/work	1	FC	2	20180227	Stenotrophomonas maltophilia	10	4
PK-Pub2-MO2-2min1	PAK	PAK-WORK-2	Home/work	2	2min	1	20180402	Pseudomonas sp. ICU-F4	1	1
PK-Pub2-MO2-2min2	PAK	PAK-WORK-2	Home/work	2	2min	2	20180402	Pseudomonas sp. ICU-F4	1	1
PK-Pub2-MO2-B1	PAK	PAK-WORK-2	Home/work	2	B	1	20180402	Achromobacter animicus	1	1
PK-Pub2-MO2-B2	PAK	PAK-WORK-2	Home/work	2	B	2	20180402	Pseudomonas sp. PUB2-B2	5	3
PK-Pub2-MO2-B3	PAK	PAK-WORK-2	Home/work	2	B	3	20180402	Stenotrophomonas maltophilia	10	4
PK-Pub2-MO2-B4	PAK	PAK-WORK-2	Home/work	2	B	4	20180402	Pseudomonas sp. PUB2-B4	4	3
PK-Pub2-MO2-D1	PAK	PAK-WORK-2	Home/work	2	D	1	20180402	Empedobacter sp. PUB2-D1	1	1
PK-Pub2-MO2-D2	PAK	PAK-WORK-2	Home/work	2	D	2	20180402	Pseudomonas sp. PUB2-B1	6	2
PK-Pub2-MO2-D3	PAK	PAK-WORK-2	Home/work	2	D	3	20180402	Pseudomonas toyotomiensis	5	4
PK-Pub2-MO2-D4	PAK	PAK-WORK-2	Home/work	2	D	4	20180402	Pseudomonas stutzeri	1	1
PK-Pub2-MO2-D5	PAK	PAK-WORK-2	Home/work	2	D	5	20180402	Empedobacter sp. PUB2-D1	1	1
PK-Pub2-MO2-F1	PAK	PAK-WORK-2	Home/work	2	F	1	20180402	Enterobacter hormaechei	4	4
PK-Pub2-MO2-F2	PAK	PAK-WORK-2	Home/work	2	F	2	20180402	Pseudomonas sp. PUB2-B2	5	3
PK-Pub2-MO2-F3	PAK	PAK-WORK-2	Home/work	2	F	3	20180402	Enterobacter hormaechei	4	4
PK-Pub2-MO3-2min1	PAK	PAK-WORK-2	Home/work	3	2min	1	20180501	Pseudomonas otitidis	3	3
PK-Pub2-MO3-B1	PAK	PAK-WORK-2	Home/work	3	B	1	20180501	Stenotrophomonas maltophilia	9	4
PK-Pub2-MO3-B2	PAK	PAK-WORK-2	Home/work	3	B	2	20180501	Pseudomonas mosselii	6	3
PK-Pub2-MO3-D1	PAK	PAK-WORK-2	Home/work	3	D	1	20180501	Pseudomonas mosselii	6	3
PK-Pub2-MO3-D2	PAK	PAK-WORK-2	Home/work	3	D	2	20180501	Enterobacter sp. PUB2-D2	4	4
PK-Pub2-MO3-D3	PAK	PAK-WORK-2	Home/work	3	D	3	20180501	Pseudomonas otitidis	3	3
PK-Pub2-MO3-F1	PAK	PAK-WORK-2	Home/work	3	F	1	20180501	Stenotrophomonas maltophilia	10	4
PK-Pub2-MO3-F2	PAK	PAK-WORK-2	Home/work	3	F	2	20180501	Pseudomonas mosselii	5	2
PK-Pub2-MO3-F3	PAK	PAK-WORK-2	Home/work	3	F	3	20180501	Pseudomonas otitidis	3	3
PK-Pub2-MO3-FC1	PAK	PAK-WORK-2	Home/work	3	FC	1	20180501	Stenotrophomonas maltophilia	10	4
PK-Pub2-MO4-B1	PAK	PAK-WORK-2	Home/work	5	B	1	20180718	Achromobacter mucicolens	3	2
PK-Pub2-MO4-B2	PAK	PAK-WORK-2	Home/work	5	B	2	20180718	Pseudomonas stutzeri	1	1
PK-Pub2-MO4-D1	PAK	PAK-WORK-2	Home/work	5	D	1	20180718	Pseudomonas stutzeri	6	3
PK-Pub2-MO4-D2	PAK	PAK-WORK-2	Home/work	5	D	2	20180718	Klebsiella pneumoniae	6	4
PK-Pub2-MO4-D3	PAK	PAK-WORK-2	Home/work	5	D	3	20180718	Pseudomonas aeruginosa	10	5
PK-Pub2-MO4-D4	PAK	PAK-WORK-2	Home/work	5	D	4	20180718	Pseudomonas stutzeri	1	1
PK-Pub2-MO4-D5	PAK	PAK-WORK-2	Home/work	5	D	5	20180718	Leclercia adecarboxylata	3	3
PK-Pub2-MO4-F1	PAK	PAK-WORK-2	Home/work	5	F	1	20180718	Stenotrophomonas maltophilia	9	4
PK-Pub2-MO4-F2	PAK	PAK-WORK-2	Home/work	5	F	2	20180718	Pantoea ananatis	3	2
PK1-MO1-ICU-B1	PAK	PAK-ICU-1	ICU	1	B	1	20180227	Enterobacter kobei	23	12
PK1-MO1-ICU-B2	PAK	PAK-ICU-1	ICU	1	B	2	20180227	Pseudomonas nicosulfuronedens	8	4
PK1-MO1-ICU-B3	PAK	PAK-ICU-1	ICU	1	B	3	20180227	Comamonas aquatica	10	6
PK1-MO1-ICU-B4	PAK	PAK-ICU-1	ICU	1	B	4	20180227	Aeromonas caviae	22	10
PK1-MO1-ICU-B5	PAK	PAK-ICU-1	ICU	1	B	5	20180227	Enterobacter kobei	20	12
PK1-MO1-ICU-B6	PAK	PAK-ICU-1	ICU	1	B	6	20180227	Pseudomonas sp. ICU-B6	12	5
PK1-MO1-ICU-B7	PAK	PAK-ICU-1	ICU	1	B	7	20180227	Pseudomonas nicosulfuronedens	7	4
PK1-MO1-ICU-D1	PAK	PAK-ICU-1	ICU	1	D	1	20180227	Pseudomonas sp. ICU-D1	2	2
PK1-MO1-ICU-D2	PAK	PAK-ICU-1	ICU	1	D	2	20180227	Arcobacter butzleri	2	2
PK1-MO1-ICU-D3	PAK	PAK-ICU-1	ICU	1	D	3	20180227	Klebsiella michiganensis	12	7
PK1-MO1-ICU-D4	PAK	PAK-ICU-1	ICU	1	D	4	20180227	Citrobacter freundii	16	8
PK1-MO1-ICU-D5	PAK	PAK-ICU-1	ICU	1	D	5	20180227	Klebsiella quasipneumoniae	20	10
PK1-MO1-ICU-D6	PAK	PAK-ICU-1	ICU	1	D	6	20180227	Pseudomonas sp. PUB2-B1	19	8
PK1-MO1-ICU-D7	PAK	PAK-ICU-1	ICU	1	D	7	20180227	Pseudomonas aeruginosa	8	5
PK1-MO1-ICU-F1	PAK	PAK-ICU-1	ICU	1	F	1	20180227	Enterobacter kobei	20	12
PK1-MO1-ICU-F2	PAK	PAK-ICU-1	ICU	1	F	2	20180227	Comamonas aquatica	9	6
PK1-MO1-ICU-F3	PAK	PAK-ICU-1	ICU	1	F	3	20180227	Aeromonas caviae	23	11
PK1-MO1-ICU-FC1	PAK	PAK-ICU-1	ICU	1	FC	1	20180227	Stenotrophomonas sp. ICU-FC1	8	4
PK1-MO1-ICU-FC2	PAK	PAK-ICU-1	ICU	1	FC	2	20180227	Stenotrophomonas sp. ICU-FC1	8	4
PK1-MO2-ICU-B1	PAK	PAK-ICU-1	ICU	2	B	1	20180402	Enterobacter roggenkampii	19	12
PK1-MO2-ICU-B2	PAK	PAK-ICU-1	ICU	2	B	2	20180402	Comamonas aquatica	9	6
PK1-MO2-ICU-B3	PAK	PAK-ICU-1	ICU	2	B	3	20180402	Pseudomonas mosselii	5	3
PK1-MO2-ICU-B4	PAK	PAK-ICU-1	ICU	2	B	4	20180402	Klebsiella michiganensis	10	10
PK1-MO2-ICU-B5	PAK	PAK-ICU-1	ICU	2	B	5	20180402	Aeromonas caviae	19	10
PK1-MO2-ICU-B6	PAK	PAK-ICU-1	ICU	2	B	6	20180402	Escherichia coli	19	8
PK1-MO2-ICU-D1	PAK	PAK-ICU-1	ICU	2	D	1	20180402	Klebsiella pneumoniae	18	13
PK1-MO2-ICU-D2	PAK	PAK-ICU-1	ICU	2	D	2	20180402	Citrobacter freundii	13	10
PK1-MO2-ICU-D3	PAK	PAK-ICU-1	ICU	2	D	3	20180402	Aeromonas caviae	26	11
PK1-MO2-ICU-D4	PAK	PAK-ICU-1	ICU	2	D	4	20180402	Klebsiella michiganensis	16	13
PK1-MO2-ICU-D5	PAK	PAK-ICU-1	ICU	2	D	5	20180402	Serratia marcescens	17	9
PK1-MO2-ICU-F1	PAK	PAK-ICU-1	ICU	2	F	1	20180402	Citrobacter freundii	19	8
PK1-MO2-ICU-F2	PAK	PAK-ICU-1	ICU	2	F	2	20180402	Pseudomonas juntendi	15	8
PK1-MO2-ICU-FC1	PAK	PAK-ICU-1	ICU	2	FC	1	20180402	Acinetobacter junii	12	6
PK1-MO2-ICU-FC2	PAK	PAK-ICU-1	ICU	2	FC	2	20180402	Stenotrophomonas sp. ICU-FC2	14	6
PK1-MO3-ICU-B1	PAK	PAK-ICU-1	ICU	3	B	1	20180501	Enterobacter hormaechei	16	13
PK1-MO3-ICU-B2	PAK	PAK-ICU-1	ICU	3	B	2	20180501	Escherichia coli	19	11
PK1-MO3-ICU-B3	PAK	PAK-ICU-1	ICU	3	B	3	20180501	Pseudomonas aeruginosa	9	6
PK1-MO3-ICU-B4	PAK	PAK-ICU-1	ICU	3	B	4	20180501	Citrobacter freundii	35	11
PK1-MO3-ICU-B5	PAK	PAK-ICU-1	ICU	3	B	5	20180501	Delftia tsuruhatensis	3	1
PK1-MO3-ICU-B6	PAK	PAK-ICU-1	ICU	3	B	6	20180501	Pseudomonas juntendi	35	8
PK1-MO3-ICU-D1	PAK	PAK-ICU-1	ICU	3	D	1	20180501	Citrobacter freundii	15	8
PK1-MO3-ICU-D2	PAK	PAK-ICU-1	ICU	3	D	2	20180501	Pseudomonas sp. ICU-D1	2	2
PK1-MO3-ICU-D3	PAK	PAK-ICU-1	ICU	3	D	3	20180501	Pseudomonas aeruginosa	8	5
PK1-MO3-ICU-D4	PAK	PAK-ICU-1	ICU	3	D	4	20180501	Klebsiella michiganensis	15	13
PK1-MO3-ICU-F1	PAK	PAK-ICU-1	ICU	3	F	1	20180501	Citrobacter freundii	19	8
PK1-MO3-ICU-F2	PAK	PAK-ICU-1	ICU	3	F	2	20180501	Pseudomonas aeruginosa	8	5
PK1-MO3-ICU-F3	PAK	PAK-ICU-1	ICU	3	F	3	20180501	Stenotrophomonas sp. ICU-F32	10	4
PK1-MO3-ICU-F4	PAK	PAK-ICU-1	ICU	3	F	4	20180501	Pseudomonas sp. ICU-F4	11	4
PK1-MO3-ICU-FC1	PAK	PAK-ICU-1	ICU	3	FC	1	20180501	Acinetobacter junii	11	7
PK1-MO4-ICU-2min1	PAK	PAK-ICU-1	ICU	5	2min	1	20180718	Pseudomonas otitidis	3	3
PK1-MO4-ICU-B1	PAK	PAK-ICU-1	ICU	5	B	1	20180718	Escherichia coli	15	11
PK1-MO4-ICU-B2	PAK	PAK-ICU-1	ICU	5	B	2	20180718	Klebsiella michiganensis	15	13
PK1-MO4-ICU-B3	PAK	PAK-ICU-1	ICU	5	B	3	20180718	Pseudomonas aeruginosa	8	5
PK1-MO4-ICU-B4	PAK	PAK-ICU-1	ICU	5	B	4	20180718	Pseudomonas sediminis	9	4
PK1-MO4-ICU-B5	PAK	PAK-ICU-1	ICU	5	B	5	20180718	Aeromonas caviae	29	11
PK1-MO4-ICU-D1	PAK	PAK-ICU-1	ICU	5	D	1	20180718	Escherichia coli	15	11
PK1-MO4-ICU-D2	PAK	PAK-ICU-1	ICU	5	D	2	20180718	Citrobacter freundii	19	10
PK1-MO4-ICU-D3	PAK	PAK-ICU-1	ICU	5	D	3	20180718	Klebsiella pasteurii	15	10
PK1-MO4-ICU-D4	PAK	PAK-ICU-1	ICU	5	D	4	20180718	Aeromonas caviae	22	10
PK1-MO4-ICU-D5	PAK	PAK-ICU-1	ICU	5	D	5	20180718	Pseudomonas sp. ICU-D1	2	2
PK1-MO4-ICU-F1	PAK	PAK-ICU-1	ICU	5	F	1	20180718	Enterobacter kobei	19	13
PK1-MO4-ICU-F2	PAK	PAK-ICU-1	ICU	5	F	2	20180718	Stenotrophomonas sp. ICU-FC2	14	6
PK1-MO4-ICU-F3	PAK	PAK-ICU-1	ICU	5	F	3	20180718	Pseudomonas aeruginosa	9	6
PK1-MO4-ICU-F4	PAK	PAK-ICU-1	ICU	5	F	4	20180718	Pseudomonas sp. ICU-B6	12	5
PK2-MO1-ICU-2min1	PAK	PAK-ICU-2	ICU	1	2min	1	20180227	Acinetobacter junii	3	2
PK2-MO1-ICU-2min2	PAK	PAK-ICU-2	ICU	1	2min	2	20180227	Pseudomonas oleovorans	7	5
PK2-MO1-ICU-2min3	PAK	PAK-ICU-2	ICU	1	2min	3	20180227	Pseudomonas oleovorans	7	5
PK2-MO1-ICU-B1	PAK	PAK-ICU-2	ICU	1	B	1	20180227	Klebsiella pneumoniae	18	11
PK2-MO1-ICU-B2	PAK	PAK-ICU-2	ICU	1	B	2	20180227	Aeromonas caviae	22	10
PK2-MO1-ICU-B3	PAK	PAK-ICU-2	ICU	1	B	3	20180227	Pseudomonas mosselii	6	3
PK2-MO1-ICU-B4	PAK	PAK-ICU-2	ICU	1	B	4	20180227	Serratia marcescens	20	11
PK2-MO1-ICU-D1	PAK	PAK-ICU-2	ICU	1	D	1	20180227	Aeromonas caviae	11	6
PK2-MO1-ICU-D2	PAK	PAK-ICU-2	ICU	1	D	2	20180227	Enterobacter cloacae	17	10
PK2-MO1-ICU-D3	PAK	PAK-ICU-2	ICU	1	D	3	20180227	Stenotrophomonas sp. ICU-B4	9	4
PK2-MO1-ICU-D4	PAK	PAK-ICU-2	ICU	1	D	4	20180227	Shewanella sp. ICU-D4	24	11
PK2-MO1-ICU-D5	PAK	PAK-ICU-2	ICU	1	D	5	20180227	Pseudomonas aeruginosa	8	5
PK2-MO1-ICU-D6	PAK	PAK-ICU-2	ICU	1	D	6	20180227	Comamonas thiooxydans	3	2
PK2-MO1-ICU-D7	PAK	PAK-ICU-2	ICU	1	D	7	20180227	Delftia tsuruhatensis	3	1
PK2-MO1-ICU-D8	PAK	PAK-ICU-2	ICU	1	D	8	20180227	Acinetobacter johnsonii	12	7
PK2-MO1-ICU-F1	PAK	PAK-ICU-2	ICU	1	F	1	20180227	Aeromonas caviae	19	10
PK2-MO1-ICU-F2	PAK	PAK-ICU-2	ICU	1	F	2	20180227	Comamonas aquatica	11	5
PK2-MO1-ICU-F3	PAK	PAK-ICU-2	ICU	1	F	3	20180227	Aeromonas caviae	19	10
PK2-MO2-ICU-B1	PAK	PAK-ICU-2	ICU	2	B	1	20180402	Klebsiella pneumoniae	15	10
PK2-MO2-ICU-B2	PAK	PAK-ICU-2	ICU	2	B	2	20180402	Aeromonas caviae	48	11
PK2-MO2-ICU-B3	PAK	PAK-ICU-2	ICU	2	B	3	20180402	Empedobacter sp. PUB2-D1	5	3
PK2-MO2-ICU-D1	PAK	PAK-ICU-2	ICU	2	D	1	20180402	Klebsiella pneumoniae	23	11
PK2-MO2-ICU-D2	PAK	PAK-ICU-2	ICU	2	D	2	20180402	Citrobacter freundii	37	9
PK2-MO2-ICU-D3	PAK	PAK-ICU-2	ICU	2	D	3	20180402	Comamonas aquatica	11	5
PK2-MO2-ICU-D4	PAK	PAK-ICU-2	ICU	2	D	4	20180402	Pseudomonas aeruginosa	15	7
PK2-MO2-ICU-D5	PAK	PAK-ICU-2	ICU	2	D	5	20180402	Klebsiella michiganensis	15	13
PK2-MO2-ICU-F1	PAK	PAK-ICU-2	ICU	2	F	1	20180402	Klebsiella pneumoniae	15	10
PK2-MO2-ICU-F2	PAK	PAK-ICU-2	ICU	2	F	2	20180402	Pseudomonas chengduensis	2	2
PK2-MO3-ICU-B1	PAK	PAK-ICU-2	ICU	3	B	1	20180501	Citrobacter freundii	19	9
PK2-MO3-ICU-B2	PAK	PAK-ICU-2	ICU	3	B	2	20180501	Klebsiella pneumoniae	33	12
PK2-MO3-ICU-B3	PAK	PAK-ICU-2	ICU	3	B	3	20180501	Pseudomonas nicosulfuronedens	8	4
PK2-MO3-ICU-B4	PAK	PAK-ICU-2	ICU	3	B	4	20180501	Pseudomonas aeruginosa	15	7
PK2-MO3-ICU-B5	PAK	PAK-ICU-2	ICU	3	B	5	20180501	Pseudomonas aeruginosa	8	5
PK2-MO3-ICU-D1	PAK	PAK-ICU-2	ICU	3	D	1	20180501	Citrobacter freundii	28	12
PK2-MO3-ICU-D2	PAK	PAK-ICU-2	ICU	3	D	2	20180501	Pseudomonas aeruginosa	15	7
PK2-MO3-ICU-D3	PAK	PAK-ICU-2	ICU	3	D	3	20180501	Klebsiella michiganensis	29	14
PK2-MO3-ICU-F1	PAK	PAK-ICU-2	ICU	3	F	1	20180501	Pseudomonas sp. ICU-F1	12	4
PK2-MO3-ICU-F2	PAK	PAK-ICU-2	ICU	3	F	2	20180501	Acinetobacter johnsonii	21	8
PK2-MO4-ICU-B1	PAK	PAK-ICU-2	ICU	5	B	1	20180718	Klebsiella pneumoniae	14	9
PK2-MO4-ICU-B2	PAK	PAK-ICU-2	ICU	5	B	2	20180718	Escherichia coli	10	5
PK2-MO4-ICU-B3	PAK	PAK-ICU-2	ICU	5	B	3	20180718	Pseudomonas aeruginosa	15	7
PK2-MO4-ICU-B4	PAK	PAK-ICU-2	ICU	5	B	4	20180718	Pseudomonas stutzeri	13	7
PK2-MO4-ICU-B5	PAK	PAK-ICU-2	ICU	5	B	5	20180718	Pseudomonas aeruginosa	8	5
PK2-MO4-ICU-B6	PAK	PAK-ICU-2	ICU	5	B	6	20180718	Klebsiella pneumoniae	19	8
PK2-MO4-ICU-B7	PAK	PAK-ICU-2	ICU	5	B	7	20180718	Citrobacter freundii	19	9
PK2-MO4-ICU-D1	PAK	PAK-ICU-2	ICU	5	D	1	20180718	Pseudomonas aeruginosa	15	7
PK2-MO4-ICU-D2	PAK	PAK-ICU-2	ICU	5	D	2	20180718	Escherichia coli	10	5
PK2-MO4-ICU-D3	PAK	PAK-ICU-2	ICU	5	D	3	20180718	Citrobacter freundii	19	9
PK2-MO4-ICU-D4	PAK	PAK-ICU-2	ICU	5	D	4	20180718	Citrobacter freundii	29	9
PK2-MO4-ICU-F1	PAK	PAK-ICU-2	ICU	5	F	1	20180718	Aeromonas caviae	5	3
PK2-MO4-ICU-F2	PAK	PAK-ICU-2	ICU	5	F	2	20180718	Pseudomonas stutzeri	13	7
PK2-MO4-ICU-F3	PAK	PAK-ICU-2	ICU	5	F	3	20180718	Comamonas aquatica	14	5
PK2-MO4-ICU-F4	PAK	PAK-ICU-2	ICU	5	F	4	20180718	Pseudomonas stutzeri	2	2
PK2-MO4-ICU-F5	PAK	PAK-ICU-2	ICU	5	F	5	20180718	Pseudomonas stutzeri	9	4
PK3-MO1-ICU-2min1	PAK	PAK-ICU-3	ICU	1	2min	1	20180227	Pseudomonas sp. ICU-F1	12	4
PK3-MO1-ICU-2min2	PAK	PAK-ICU-3	ICU	1	2min	2	20180227	Pseudomonas sp. ICU-F1	12	4
PK3-MO1-ICU-B1	PAK	PAK-ICU-3	ICU	1	B	1	20180227	Pseudomonas aeruginosa	15	7
PK3-MO1-ICU-B2	PAK	PAK-ICU-3	ICU	1	B	2	20180227	Comamonas aquatica	19	8
PK3-MO1-ICU-B3	PAK	PAK-ICU-3	ICU	1	B	3	20180227	Acinetobacter johnsonii	13	7
PK3-MO1-ICU-B4	PAK	PAK-ICU-3	ICU	1	B	4	20180227	Pseudomonas aeruginosa	15	7
PK3-MO1-ICU-B5	PAK	PAK-ICU-3	ICU	1	B	5	20180227	Acinetobacter johnsonii	7	4
PK3-MO1-ICU-D1	PAK	PAK-ICU-3	ICU	1	D	1	20180227	Citrobacter freundii	18	10
PK3-MO1-ICU-D2	PAK	PAK-ICU-3	ICU	1	D	2	20180227	Pseudomonas aeruginosa	15	7
PK3-MO1-ICU-D3	PAK	PAK-ICU-3	ICU	1	D	3	20180227	Pseudomonas sp. PUB2-B1	19	8
PK3-MO1-ICU-D4	PAK	PAK-ICU-3	ICU	1	D	4	20180227	Citrobacter freundii	29	9
PK3-MO1-ICU-D6	PAK	PAK-ICU-3	ICU	1	D	6	20180227	Aeromonas caviae	17	10
PK3-MO1-ICU-D7	PAK	PAK-ICU-3	ICU	1	D	7	20180227	Shewanella xiamenensis	17	9
PK3-MO1-ICU-F1	PAK	PAK-ICU-3	ICU	1	F	1	20180227	Pseudomonas chengduensis	2	2
PK3-MO1-ICU-F2	PAK	PAK-ICU-3	ICU	1	F	2	20180227	Comamonas aquatica	16	8
PK3-MO1-ICU-F3	PAK	PAK-ICU-3	ICU	1	F	3	20180227	Comamonas aquatica	16	8
PK3-MO1-ICU-F4	PAK	PAK-ICU-3	ICU	1	F	4	20180227	Klebsiella aerogenes	5	4
PK3-MO1-ICU-F5	PAK	PAK-ICU-3	ICU	1	F	5	20180227	Acinetobacter johnsonii	12	7
PK3-MO1-ICU-F6	PAK	PAK-ICU-3	ICU	1	F	6	20180227	Empedobacter sp. PUB2-D1	6	4
PK3-MO2-ICU-B1	PAK	PAK-ICU-3	ICU	2	B	1	20180402	Aeromonas caviae	10	6
PK3-MO2-ICU-B2	PAK	PAK-ICU-3	ICU	2	B	2	20180402	Acinetobacter junii	10	6
PK3-MO2-ICU-B3	PAK	PAK-ICU-3	ICU	2	B	3	20180402	Citrobacter braakii	10	7
PK3-MO2-ICU-B4	PAK	PAK-ICU-3	ICU	2	B	4	20180402	Delftia tsuruhatensis	10	4
PK3-MO2-ICU-B5	PAK	PAK-ICU-3	ICU	2	B	5	20180402	Acinetobacter baumannii	15	7
PK3-MO2-ICU-B6	PAK	PAK-ICU-3	ICU	2	B	6	20180402	Comamonas aquatica	8	5
PK3-MO2-ICU-D1	PAK	PAK-ICU-3	ICU	2	D	1	20180402	Klebsiella pneumoniae	15	10
PK3-MO2-ICU-D2	PAK	PAK-ICU-3	ICU	2	D	2	20180402	Citrobacter freundii	14	8
PK3-MO2-ICU-D3	PAK	PAK-ICU-3	ICU	2	D	3	20180402	Aeromonas caviae	14	8
PK3-MO2-ICU-D4	PAK	PAK-ICU-3	ICU	2	D	4	20180402	Comamonas thiooxydans	12	7
PK3-MO2-ICU-D5	PAK	PAK-ICU-3	ICU	2	D	5	20180402	Pseudomonas aeruginosa	8	5
PK3-MO2-ICU-D6	PAK	PAK-ICU-3	ICU	2	D	6	20180402	Citrobacter portucalensis	2	2
PK3-MO2-ICU-D7	PAK	PAK-ICU-3	ICU	2	D	7	20180402	Pseudomonas sp. PUB2-B1	15	7
PK3-MO2-ICU-D8	PAK	PAK-ICU-3	ICU	2	D	8	20180402	Acinetobacter johnsonii	14	8
PK3-MO2-ICU-D9	PAK	PAK-ICU-3	ICU	2	D	9	20180402	Stenotrophomonas sp. ICU-D9	13	7
PK3-MO2-ICU-F1	PAK	PAK-ICU-3	ICU	2	F	1	20180402	Klebsiella pneumoniae	22	11
PK3-MO2-ICU-F2	PAK	PAK-ICU-3	ICU	2	F	2	20180402	Citrobacter freundii	18	10
PK3-MO2-ICU-F3	PAK	PAK-ICU-3	ICU	2	F	3	20180402	Comamonas aquatica	16	8
PK3-MO2-ICU-F4	PAK	PAK-ICU-3	ICU	2	F	4	20180402	Citrobacter braakii	10	7
PK3-MO2-ICU-F5	PAK	PAK-ICU-3	ICU	2	F	5	20180402	Klebsiella michiganensis	17	13
PK3-MO3-ICU-B1	PAK	PAK-ICU-3	ICU	3	B	1	20180501	Pseudomonas chengduensis	19	9
PK3-MO3-ICU-B2	PAK	PAK-ICU-3	ICU	3	B	2	20180501	Acinetobacter baumannii	9	5
PK3-MO3-ICU-B3	PAK	PAK-ICU-3	ICU	3	B	3	20180501	Acinetobacter baumannii	13	8
PK3-MO3-ICU-D1	PAK	PAK-ICU-3	ICU	3	D	1	20180501	Klebsiella michiganensis	15	13
PK3-MO3-ICU-D2	PAK	PAK-ICU-3	ICU	3	D	2	20180501	Comamonas aquatica	13	7
PK3-MO3-ICU-D3	PAK	PAK-ICU-3	ICU	3	D	3	20180501	Pseudomonas aeruginosa	8	5
PK3-MO3-ICU-D4	PAK	PAK-ICU-3	ICU	3	D	4	20180501	Delftia tsuruhatensis	3	1
PK3-MO3-ICU-D5	PAK	PAK-ICU-3	ICU	3	D	5	20180501	Aeromonas caviae	15	8
PK3-MO3-ICU-D6	PAK	PAK-ICU-3	ICU	3	D	6	20180501	Pseudomonas aeruginosa	8	5
PK3-MO3-ICU-F1	PAK	PAK-ICU-3	ICU	3	F	1	20180501	Stenotrophomonas sp. ICU-F12	9	4
PK3-MO3-ICU-F2	PAK	PAK-ICU-3	ICU	3	F	2	20180501	Comamonas thiooxydans	12	6
PK3-MO3-ICU-F3	PAK	PAK-ICU-3	ICU	3	F	3	20180501	Achromobacter sp. ICU-F3	11	7
PK3-MO3-ICU-F4	PAK	PAK-ICU-3	ICU	3	F	4	20180501	Shewanella xiamenensis	3	2
PK3-MO4-ICU-B1	PAK	PAK-ICU-3	ICU	5	B	1	20180718	Aeromonas caviae	9	7
PK3-MO4-ICU-B2	PAK	PAK-ICU-3	ICU	5	B	2	20180718	Comamonas aquatica	16	6
PK3-MO4-ICU-B3	PAK	PAK-ICU-3	ICU	5	B	3	20180718	Pseudomonas aeruginosa	19	9
PK3-MO4-ICU-B4	PAK	PAK-ICU-3	ICU	5	B	4	20180718	Klebsiella pneumoniae	21	11
PK3-MO4-ICU-D1	PAK	PAK-ICU-3	ICU	5	D	1	20180718	Shewanella sp. ICU-D4	21	11
PK3-MO4-ICU-D2	PAK	PAK-ICU-3	ICU	5	D	2	20180718	Pseudomonas stutzeri	20	7
PK3-MO4-ICU-D3	PAK	PAK-ICU-3	ICU	5	D	3	20180718	Enterobacter cloacae	16	10
PK3-MO4-ICU-D4	PAK	PAK-ICU-3	ICU	5	D	4	20180718	Delftia tsuruhatensis	4	2
PK3-MO4-ICU-F1	PAK	PAK-ICU-3	ICU	5	F	1	20180718	Aeromonas caviae	12	7
PK3-MO4-ICU-F2	PAK	PAK-ICU-3	ICU	5	F	2	20180718	Comamonas aquatica	9	7
PK3-MO4-ICU-F3	PAK	PAK-ICU-3	ICU	5	F	3	20180718	Pseudomonas stutzeri	5	3
PK3-MO4-ICU-F4	PAK	PAK-ICU-3	ICU	5	F	4	20180718	Pseudomonas aeruginosa	8	5
PK3-MO4-ICU-F5	PAK	PAK-ICU-3	ICU	5	F	5	20180718	Pseudomonas stutzeri	10	4
PK4-MO2-ICU-B1	PAK	PAK-ICU-4	ICU	2	B	1	20180402	Enterobacter hormaechei	24	12
PK4-MO2-ICU-B2	PAK	PAK-ICU-4	ICU	2	B	2	20180402	Comamonas thiooxydans	12	7
PK4-MO2-ICU-B3	PAK	PAK-ICU-4	ICU	2	B	3	20180402	Serratia marcescens	19	10
PK4-MO2-ICU-B4	PAK	PAK-ICU-4	ICU	2	B	4	20180402	Pseudomonas aeruginosa	8	5
PK4-MO2-ICU-D1	PAK	PAK-ICU-4	ICU	2	D	1	20180402	Citrobacter freundii	19	9
PK4-MO2-ICU-D2	PAK	PAK-ICU-4	ICU	2	D	2	20180402	Pseudomonas aeruginosa	8	5
PK4-MO2-ICU-D3	PAK	PAK-ICU-4	ICU	2	D	3	20180402	Klebsiella michiganensis	4	4
PK4-MO2-ICU-F1	PAK	PAK-ICU-4	ICU	2	F	1	20180402	Comamonas thiooxydans	12	7
PK4-MO2-ICU-F2	PAK	PAK-ICU-4	ICU	2	F	2	20180402	Acinetobacter johnsonii	11	6
PK4-MO3-ICU-B1	PAK	PAK-ICU-4	ICU	3	B	1	20180501	Acinetobacter baumannii	5	3
PK4-MO3-ICU-B2	PAK	PAK-ICU-4	ICU	3	B	2	20180501	Pseudomonas fulva	2	2
PK4-MO3-ICU-B3	PAK	PAK-ICU-4	ICU	3	B	3	20180501	Enterobacter bugandensis	4	4
PK4-MO3-ICU-B4	PAK	PAK-ICU-4	ICU	3	B	4	20180501	Stenotrophomonas sp. ICU-B4	9	4
PK4-MO3-ICU-B5	PAK	PAK-ICU-4	ICU	3	B	5	20180501	Acinetobacter johnsonii	4	3
PK4-MO3-ICU-D1	PAK	PAK-ICU-4	ICU	3	D	1	20180501	Citrobacter freundii	13	9
PK4-MO3-ICU-D2	PAK	PAK-ICU-4	ICU	3	D	2	20180501	Comamonas terrigena	11	7
PK4-MO3-ICU-D3	PAK	PAK-ICU-4	ICU	3	D	3	20180501	Pseudomonas aeruginosa	8	5
PK4-MO3-ICU-F1	PAK	PAK-ICU-4	ICU	3	F	1	20180501	Pseudomonas chengduensis	2	2
PK4-MO4-ICU-B1	PAK	PAK-ICU-4	ICU	5	B	1	20180718	Klebsiella pneumoniae	17	8
PK4-MO4-ICU-B2	PAK	PAK-ICU-4	ICU	5	B	2	20180718	Citrobacter freundii	4	2
PK4-MO4-ICU-B3	PAK	PAK-ICU-4	ICU	5	B	3	20180718	Comamonas aquatica	9	7
PK4-MO4-ICU-B4	PAK	PAK-ICU-4	ICU	5	B	4	20180718	Pseudomonas aeruginosa	8	5
PK4-MO4-ICU-D1	PAK	PAK-ICU-4	ICU	5	D	1	20180718	Citrobacter freundii	24	11
PK4-MO4-ICU-D2	PAK	PAK-ICU-4	ICU	5	D	2	20180718	Pseudomonas aeruginosa	8	5
PK4-MO4-ICU-D3	PAK	PAK-ICU-4	ICU	5	D	3	20180718	Comamonas aquatica	14	6
PK4-MO4-ICU-D4	PAK	PAK-ICU-4	ICU	5	D	4	20180718	Pseudomonas aeruginosa	9	6
PK4-MO4-ICU-F1	PAK	PAK-ICU-4	ICU	5	F	1	20180718	Aeromonas caviae	18	11
PK4-MO4-ICU-F2	PAK	PAK-ICU-4	ICU	5	F	2	20180718	Comamonas aquatica	14	7
PK4-MO4-ICU-F3	PAK	PAK-ICU-4	ICU	5	F	3	20180718	Brucella anthropi	15	8
PK4-MO4-ICU-F4	PAK	PAK-ICU-4	ICU	5	F	4	20180718	Pseudomonas oleovorans	7	5
US-HM1-MO1-D1	US	US-HOME-1	Home/work	1	D	1	20180220	Agrobacterium sp. HM1-D1	3	2
US-HM1-MO1-D2	US	US-HOME-1	Home/work	1	D	2	20180220	Pigmentiphaga sp. HM1-D2	2	2
US-HM1-MO1-D3	US	US-HOME-1	Home/work	1	D	3	20180220	Delftia tsuruhatensis	3	1
US-HM1-MO1-D4	US	US-HOME-1	Home/work	1	D	4	20180220	Acinetobacter sp. HM1-D4	4	3
US-HM1-MO1-F1	US	US-HOME-1	Home/work	1	F	1	20180220	Agrobacterium sp. HM1-D1	3	2
US-HM1-MO1-F2	US	US-HOME-1	Home/work	1	F	2	20180220	Agrobacterium sp. HM1-D1	3	2
US-HM1-MO2-B1	US	US-HOME-1	Home/work	2	B	1	20180409	Pseudomonas sp. HM1-B1	4	4
US-HM1-MO2-D1	US	US-HOME-1	Home/work	2	D	1	20180409	Acinetobacter junii	1	1
US-HM1-MO2-D2	US	US-HOME-1	Home/work	2	D	2	20180409	Agrobacterium sp. HM1-D1	3	2
US-HM1-MO2-FC1	US	US-HOME-1	Home/work	2	FC	1	20180409	Agrobacterium sp. HM1-D1	3	2
US-HM1-MO3-B1	US	US-HOME-1	Home/work	3	B	1	20180514	Agrobacterium pusense	3	2
US-HM1-MO3-D1	US	US-HOME-1	Home/work	3	D	1	20180514	Agrobacterium pusense	3	2
US-HM1-MO3-D2	US	US-HOME-1	Home/work	3	D	2	20180514	Acinetobacter sp. HM1-D4	4	3
US-HM1-MO3-D3	US	US-HOME-1	Home/work	3	D	3	20180514	Pantoea brenneri	2	2
US-HM1-MO3-D4	US	US-HOME-1	Home/work	3	D	4	20180514	Pseudomonas sp. HM1-B1	2	2
US-HM1-MO3-D5	US	US-HOME-1	Home/work	3	D	5	20180514	Pseudomonas nitroreducens	2	2
US-HM1-MO4-B1	US	US-HOME-1	Home/work	4	B	1	20180604	Comamonas terrigena	1	1
US-HM1-MO4-B2	US	US-HOME-1	Home/work	4	B	2	20180604	Pseudomonas sp. HM1-B1	4	4
US-HM1-MO4-D1	US	US-HOME-1	Home/work	4	D	1	20180604	Pseudomonas juntendi	3	2
US-HM1-MO4-D2	US	US-HOME-1	Home/work	4	D	2	20180604	Comamonas terrigena	1	1
US-HM1-MO4-D3	US	US-HOME-1	Home/work	4	D	3	20180604	Aeromonas caviae	5	4
US-HM1-MO4-D4	US	US-HOME-1	Home/work	4	D	4	20180604	Pseudomonas sp. HM1-D3	3	2
US-HM1-MO4-D5	US	US-HOME-1	Home/work	4	D	5	20180604	Enterobacter kobei	4	4
US-HM1-MO5-B1	US	US-HOME-1	Home/work	5	B	1	20180709	Pseudomonas sp. HM1-B1	4	4
US-HM1-MO5-D1	US	US-HOME-1	Home/work	5	D	1	20180709	Pseudomonas juntendi	3	2
US-HM1-MO5-D2	US	US-HOME-1	Home/work	5	D	2	20180709	Enterobacter kobei	4	4
US-HM1-MO5-D3	US	US-HOME-1	Home/work	5	D	3	20180709	Pseudomonas sp. HM1-D3	3	2
US-HM1-MO5-D4	US	US-HOME-1	Home/work	5	D	4	20180709	Stenotrophomonas maltophilia	9	4
US-HM2-MO1-D1	US	US-HOME-2	Home/work	1	D	1	20180220	Empedobacter sp. PUB2-D1	1	1
US-HM2-MO1-D2	US	US-HOME-2	Home/work	1	D	2	20180220	Acinetobacter sp. HM1-D4	4	3
US-HM2-MO1-D3	US	US-HOME-2	Home/work	1	D	3	20180220	Pseudomonas oleovorans	0	0
US-HM2-MO1-D4	US	US-HOME-2	Home/work	1	D	4	20180220	Acinetobacter sp. HM1-D4	4	3
US-HM2-MO1-D5	US	US-HOME-2	Home/work	1	D	5	20180220	Agrobacterium pusense	3	2
US-HM2-MO2-D1	US	US-HOME-2	Home/work	2	D	1	20180409	Acinetobacter sp. HM1-D4	4	3
US-HM2-MO2-D2	US	US-HOME-2	Home/work	2	D	2	20180409	Agrobacterium pusense	3	2
US-HM2-MO2-D3	US	US-HOME-2	Home/work	2	D	3	20180409	Pseudomonas sp. HM1-B1	2	2
US-HM2-MO2-D4	US	US-HOME-2	Home/work	2	D	4	20180409	Mitsuaria sp. HM2-D4	4	3
US-HM2-MO3-B1	US	US-HOME-2	Home/work	3	B	1	20180514	Acinetobacter johnsonii	1	1
US-HM2-MO3-B2	US	US-HOME-2	Home/work	3	B	2	20180514	Comamonas terrigena	1	1
US-HM2-MO3-D1	US	US-HOME-2	Home/work	3	D	1	20180514	Aeromonas caviae	5	4
US-HM2-MO3-D2	US	US-HOME-2	Home/work	3	D	2	20180514	Pseudomonas alcaligenes	2	2
US-HM2-MO3-D3	US	US-HOME-2	Home/work	3	D	3	20180514	Pseudomonas juntendi	3	2
US-HM2-MO3-F1	US	US-HOME-2	Home/work	3	F	1	20180514	Agrobacterium sp. HM1-D1	3	2
US-HM2-MO4-D1	US	US-HOME-2	Home/work	4	D	1	20180604	Acinetobacter sp. HM1-D4	4	3
US-HM2-MO4-D2	US	US-HOME-2	Home/work	4	D	2	20180604	Acinetobacter ursingii	2	2
US-HM2-MO4-D3	US	US-HOME-2	Home/work	4	D	3	20180604	Klebsiella oxytoca	4	4
US-HM2-MO4-D4	US	US-HOME-2	Home/work	4	D	4	20180604	Stenotrophomonas sp. ICU-F12	9	4
US-HM2-MO4-D5	US	US-HOME-2	Home/work	4	D	5	20180604	Pseudomonas juntendi	3	2
US-HM2-MO5-D1	US	US-HOME-2	Home/work	5	D	1	20180709	Acinetobacter ursingii	2	2
US-HM2-MO5-D2	US	US-HOME-2	Home/work	5	D	2	20180709	Escherichia coli	2	1
US-HM2-MO5-D3	US	US-HOME-2	Home/work	5	D	3	20180709	Acinetobacter pittii	6	3
US-HM2-MO5-F1	US	US-HOME-2	Home/work	5	F	1	20180709	Acinetobacter ursingii	2	2
US-ICU17-MO2-D1	US	US-ICU-1	ICU	2	D	1	20180409	Stenotrophomonas sp. ICU-D9	10	5
US-ICU17-MO2-D2	US	US-ICU-1	ICU	2	D	2	20180409	Delftia tsuruhatensis	3	1
US-ICU17-MO3-D1	US	US-ICU-1	ICU	3	D	1	20180514	Stenotrophomonas sp. ICU-D9	10	5
US-ICU17-MO3-D2	US	US-ICU-1	ICU	3	D	2	20180514	Pseudomonas aeruginosa	8	5
US-ICU17-MO3-D3	US	US-ICU-1	ICU	3	D	3	20180514	Pseudomonas aeruginosa	8	5
US-ICU17-MO5-D1	US	US-ICU-1	ICU	5	D	1	20180709	Stenotrophomonas sp. ICU-D9	10	5
US-ICU17-MO5-D2	US	US-ICU-1	ICU	5	D	2	20180709	Pseudomonas aeruginosa	9	6
US-ICU17-MO5-D3	US	US-ICU-1	ICU	5	D	3	20180709	Pseudomonas aeruginosa	8	5
US-ICU18-MO1-D1	US	US-ICU-2	ICU	1	D	1	20180220	Acinetobacter johnsonii	1	1
US-ICU18-MO1-D2	US	US-ICU-2	ICU	1	D	2	20180220	Pseudomonas aeruginosa	9	6
US-ICU18-MO1-D3	US	US-ICU-2	ICU	1	D	3	20180220	Pseudomonas sp. ICU-D3	4	3
US-ICU18-MO1-D4	US	US-ICU-2	ICU	1	D	4	20180220	Acinetobacter johnsonii	1	1
US-ICU18-MO4-D1	US	US-ICU-2	ICU	4	D	1	20180604	Pseudomonas aeruginosa	9	6
US-ICU20-MO2-D1	US	US-ICU-3	ICU	2	D	1	20180409	Pseudomonas aeruginosa	9	6
US-ICU20-MO2-D2	US	US-ICU-3	ICU	2	D	2	20180409	Agrobacterium pusense	3	2
US-ICU21-MO1-B1	US	US-ICU-4	ICU	1	B	1	20180220	Sphingobium yanoikuyae	3	1
US-ICU21-MO1-D1	US	US-ICU-4	ICU	1	D	1	20180220	Stenotrophomonas sp. ICU21-D1	10	5
US-ICU21-MO1-D2	US	US-ICU-4	ICU	1	D	2	20180220	Pseudomonas aeruginosa	9	6
US-ICU21-MO1-D3	US	US-ICU-4	ICU	1	D	3	20180220	Pseudomonas aeruginosa	9	6
US-ICU21-MO1-D4	US	US-ICU-4	ICU	1	D	4	20180220	Stenotrophomonas sp. ICU-D9	10	5
US-ICU21-MO1-F1	US	US-ICU-4	ICU	1	F	1	20180220	Sphingobium yanoikuyae	3	1
US-ICU21-MO1-FC1	US	US-ICU-4	ICU	1	FC	1	20180220	Sphingobium yanoikuyae	3	1
US-ICU21-MO2-D1	US	US-ICU-4	ICU	2	D	1	20180409	Pseudomonas aeruginosa	9	6
US-ICU21-MO2-D2	US	US-ICU-4	ICU	2	D	2	20180409	Stenotrophomonas sp. ICU-D2	10	5
US-ICU21-MO3-D1	US	US-ICU-4	ICU	3	D	1	20180514	Pseudomonas aeruginosa	9	6
US-ICU21-MO3-D2	US	US-ICU-4	ICU	3	D	2	20180514	Stenotrophomonas sp. ICU-D2	10	5
US-ICU21-MO4-D1	US	US-ICU-4	ICU	4	D	1	20180604	Pseudomonas monteilii	5	3
US-ICU21-MO4-D2	US	US-ICU-4	ICU	4	D	2	20180604	Stenotrophomonas sp. ICU-D2	9	5
US-ICU21-MO4-D3	US	US-ICU-4	ICU	4	D	3	20180604	Pseudomonas aeruginosa	9	6
US-ICU21-MO5-D1	US	US-ICU-4	ICU	5	D	1	20180709	Stenotrophomonas sp. ICU-D2	10	5
US-ICU21-MO5-D2	US	US-ICU-4	ICU	5	D	2	20180709	Pseudomonas aeruginosa	9	6
US-IOH-MO1-B1	US	US-WORK-1	Home/work	1	B	1	20180220	Acinetobacter ursingii	2	2
US-IOH-MO1-B2	US	US-WORK-1	Home/work	1	B	2	20180220	Pantoea brenneri	2	2
US-IOH-MO1-B3	US	US-WORK-1	Home/work	1	B	3	20180220	Acinetobacter ursingii	2	2
US-IOH-MO1-B4	US	US-WORK-1	Home/work	1	B	4	20180220	Agrobacterium pusense	3	2
US-IOH-MO1-B5	US	US-WORK-1	Home/work	1	B	5	20180220	Enterobacter asburiae	5	5
US-IOH-MO1-D1	US	US-WORK-1	Home/work	1	D	1	20180220	Pseudomonas aeruginosa	9	6
US-IOH-MO1-D2	US	US-WORK-1	Home/work	1	D	2	20180220	Pseudomonas aeruginosa	9	6
US-IOH-MO1-D3	US	US-WORK-1	Home/work	1	D	3	20180220	Enterobacter asburiae	5	5
US-IOH-MO1-D4	US	US-WORK-1	Home/work	1	D	4	20180220	Acinetobacter ursingii	2	2
US-IOH-MO1-D5	US	US-WORK-1	Home/work	1	D	5	20180220	Brucella anthropi	4	4
US-IOH-MO1-D6	US	US-WORK-1	Home/work	1	D	6	20180220	Pseudomonas atacamensis	4	2
US-IOH-MO2-B1	US	US-WORK-1	Home/work	2	B	1	20180409	Klebsiella michiganensis	6	6
US-IOH-MO2-B2	US	US-WORK-1	Home/work	2	B	2	20180409	Acinetobacter johnsonii	1	1
US-IOH-MO2-D1	US	US-WORK-1	Home/work	2	D	1	20180409	Acinetobacter johnsonii	1	1
US-IOH-MO2-D2	US	US-WORK-1	Home/work	2	D	2	20180409	Enterobacter asburiae	5	5
US-IOH-MO2-D3	US	US-WORK-1	Home/work	2	D	3	20180409	Klebsiella michiganensis	6	6
US-IOH-MO2-D4	US	US-WORK-1	Home/work	2	D	4	20180409	Acinetobacter johnsonii	1	1
US-IOH-MO2-F1	US	US-WORK-1	Home/work	2	F	1	20180409	Brucella anthropi	4	4
US-IOH-MO2-F2	US	US-WORK-1	Home/work	2	F	2	20180409	Pseudomonas carnis	3	3
US-IOH-MO3-B1	US	US-WORK-1	Home/work	3	B	1	20180514	Acinetobacter ursingii	2	2
US-IOH-MO3-B2	US	US-WORK-1	Home/work	3	B	2	20180514	Klebsiella michiganensis	4	4
US-IOH-MO3-B3	US	US-WORK-1	Home/work	3	B	3	20180514	Pseudomonas oleovorans	0	0
US-IOH-MO3-D1	US	US-WORK-1	Home/work	3	D	1	20180514	Brucella anthropi	4	4
US-IOH-MO3-D2	US	US-WORK-1	Home/work	3	D	2	20180514	Stenotrophomonas maltophilia	9	4
US-IOH-MO3-D3	US	US-WORK-1	Home/work	3	D	3	20180514	Enterobacter asburiae	5	5
US-IOH-MO4-B1	US	US-WORK-1	Home/work	4	B	1	20180604	Acinetobacter ursingii	2	2
US-IOH-MO4-B2	US	US-WORK-1	Home/work	4	B	2	20180604	Klebsiella michiganensis	6	6
US-IOH-MO4-B3	US	US-WORK-1	Home/work	4	B	3	20180604	Stenotrophomonas sp. PRV1-D4	9	4
US-IOH-MO4-D1	US	US-WORK-1	Home/work	4	D	1	20180604	Stenotrophomonas maltophilia	9	4
US-IOH-MO4-D2	US	US-WORK-1	Home/work	4	D	2	20180604	Citrobacter portucalensis	2	2
US-IOH-MO4-D3	US	US-WORK-1	Home/work	4	D	3	20180604	Klebsiella pneumoniae	6	4
US-IOH-MO5-B1	US	US-WORK-1	Home/work	5	B	1	20180709	Pseudomonas putida	4	3
US-IOH-MO5-B2	US	US-WORK-1	Home/work	5	B	2	20180709	Klebsiella grimontii	4	4
US-IOH-MO5-B3	US	US-WORK-1	Home/work	5	B	3	20180709	Pseudomonas sp. PUB2-B3	2	2
US-IOH-MO5-B4	US	US-WORK-1	Home/work	5	B	4	20180709	Acinetobacter ursingii	2	2
US-IOH-MO5-B5	US	US-WORK-1	Home/work	5	B	5	20180709	Acinetobacter johnsonii	1	1
US-IOH-MO5-D1	US	US-WORK-1	Home/work	5	D	1	20180709	Pseudomonas juntendi	3	2
US-IOH-MO5-D2	US	US-WORK-1	Home/work	5	D	2	20180709	Enterobacter roggenkampii	1	1
US-IOH-MO5-D3	US	US-WORK-1	Home/work	5	D	3	20180709	Acinetobacter ursingii	2	2
US-IOH-MO5-D4	US	US-WORK-1	Home/work	5	D	4	20180709	Stenotrophomonas sp. PRV1-D4	9	4
US-IOH-MO5-D5	US	US-WORK-1	Home/work	5	D	5	20180709	Acinetobacter johnsonii	1	1
US-IOH-MO5-D6	US	US-WORK-1	Home/work	5	D	6	20180709	Brucella anthropi	4	4
US-MK-MO1-B1	US	US-WORK-2	Home/work	1	B	1	20180220	Acinetobacter ursingii	2	2
US-MK-MO1-B2	US	US-WORK-2	Home/work	1	B	2	20180220	Acinetobacter ursingii	1	1
US-MK-MO1-B3	US	US-WORK-2	Home/work	1	B	3	20180220	Pantoea sp. PUB1-B3	2	2
US-MK-MO1-B4	US	US-WORK-2	Home/work	1	B	4	20180220	Stenotrophomonas maltophilia	10	4
US-MK-MO1-B5	US	US-WORK-2	Home/work	1	B	5	20180220	Acinetobacter johnsonii	1	1
US-MK-MO1-B6	US	US-WORK-2	Home/work	1	B	6	20180220	Achromobacter marplatensis	2	2
US-MK-MO1-D1	US	US-WORK-2	Home/work	1	D	1	20180220	Klebsiella grimontii	4	4
US-MK-MO1-D2	US	US-WORK-2	Home/work	1	D	2	20180220	Pseudomonas aeruginosa	8	5
US-MK-MO1-D3	US	US-WORK-2	Home/work	1	D	3	20180220	Stenotrophomonas maltophilia	9	4
US-MK-MO1-D4	US	US-WORK-2	Home/work	1	D	4	20180220	Stenotrophomonas sp. PRV2-D2	10	5
US-MK-MO1-D5	US	US-WORK-2	Home/work	1	D	5	20180220	Pseudomonas juntendi	3	2
US-MK-MO1-D6	US	US-WORK-2	Home/work	1	D	6	20180220	Stenotrophomonas maltophilia	10	4
US-MK-MO1-D7	US	US-WORK-2	Home/work	1	D	7	20180220	Acinetobacter ursingii	1	1
US-MK-MO2-D1	US	US-WORK-2	Home/work	2	D	1	20180409	Acinetobacter baumannii	5	4
US-MK-MO2-D2	US	US-WORK-2	Home/work	2	D	2	20180409	Acinetobacter ursingii	2	2
US-MK-MO2-D3	US	US-WORK-2	Home/work	2	D	3	20180409	Citrobacter freundii	2	2
US-MK-MO2-D4	US	US-WORK-2	Home/work	2	D	4	20180409	Klebsiella grimontii	4	4
US-MK-MO2-D5	US	US-WORK-2	Home/work	2	D	5	20180409	Stenotrophomonas maltophilia	9	4
US-MK-MO3-B1	US	US-WORK-2	Home/work	3	B	1	20180514	Pseudomonas fulva	2	2
US-MK-MO3-B2	US	US-WORK-2	Home/work	3	B	2	20180514	Acinetobacter courvalinii	4	2
US-MK-MO3-B3	US	US-WORK-2	Home/work	3	B	3	20180514	Stenotrophomonas sp. ICU-D2	10	5
US-MK-MO3-B4	US	US-WORK-2	Home/work	3	B	4	20180514	Enterobacter roggenkampii	5	5
US-MK-MO3-B5	US	US-WORK-2	Home/work	3	B	5	20180514	Achromobacter xylosoxidans	5	4
US-MK-MO3-B6	US	US-WORK-2	Home/work	3	B	6	20180514	Pseudomonas aeruginosa	8	5
US-MK-MO3-D1	US	US-WORK-2	Home/work	3	D	1	20180514	Stenotrophomonas maltophilia	9	4
US-MK-MO3-D2	US	US-WORK-2	Home/work	3	D	2	20180514	Achromobacter xylosoxidans	5	4
US-MK-MO3-D3	US	US-WORK-2	Home/work	3	D	3	20180514	Enterobacter roggenkampii	4	4
US-MK-MO3-D4	US	US-WORK-2	Home/work	3	D	4	20180514	Pseudomonas aeruginosa	8	5
US-MK-MO4-D1	US	US-WORK-2	Home/work	4	D	1	20180604	Acinetobacter ursingii	2	2
US-MK-MO4-D2	US	US-WORK-2	Home/work	4	D	2	20180604	Enterobacter roggenkampii	1	1
US-MK-MO4-D3	US	US-WORK-2	Home/work	4	D	3	20180604	Klebsiella grimontii	4	4
US-MK-MO4-D4	US	US-WORK-2	Home/work	4	D	4	20180604	Pseudomonas oleovorans	0	0
US-MK-MO4-D5	US	US-WORK-2	Home/work	4	D	5	20180604	Achromobacter mucicolens	2	1
US-MK-MO4-D6	US	US-WORK-2	Home/work	4	D	6	20180604	Pseudomonas aeruginosa	8	5
US-MK-MO5-B1	US	US-WORK-2	Home/work	5	B	1	20180709	Pseudomonas juntendi	3	2
US-MK-MO5-B2	US	US-WORK-2	Home/work	5	B	2	20180709	Acinetobacter baumannii	5	4
US-MK-MO5-B3	US	US-WORK-2	Home/work	5	B	3	20180709	Pseudomonas aeruginosa	8	5
US-MK-MO5-B4	US	US-WORK-2	Home/work	5	B	4	20180709	Klebsiella grimontii	4	4
US-MK-MO5-D1	US	US-WORK-2	Home/work	5	D	1	20180709	Enterobacter roggenkampii	2	2
US-MK-MO5-D2	US	US-WORK-2	Home/work	5	D	2	20180709	Enterobacter asburiae	5	5
US-MK-MO5-D3	US	US-WORK-2	Home/work	5	D	3	20180709	Pseudomonas juntendi	3	2
US-MK-MO5-D4	US	US-WORK-2	Home/work	5	D	4	20180709	Acinetobacter baumannii	4	3
US-MK-MO5-D5	US	US-WORK-2	Home/work	5	D	5	20180709	Stenotrophomonas maltophilia	9	4
US-MK-MO5-D6	US	US-WORK-2	Home/work	5	D	6	20180709	Pseudomonas nitroreducens	2	2

## Sheet: 2 - strain information
species	sample	collection.date	room	surface	strain	median.aligned.bp.as.ref	pct.alignment.to.ref	aligned.bp	snv.distance	ANI
Pseudomonas aeruginosa	GCF_003940625.1_ASM394062v1_genomic	20160510	PAK-ICU-8	bedside light switch	1	6315197	#N/A	#N/A	#N/A	#N/A
Pseudomonas aeruginosa	GCF_003936255.1_ASM393625v1_genomic	20160510	PAK-ICU-8	nursing call button	1	6313356	0.995123	6339723	2	1
Pseudomonas aeruginosa	GCF_003936225.1_ASM393622v1_genomic	20160510	PAK-ICU-8	bedside rail	1	6313319	0.99534	6341107	3	1
Pseudomonas aeruginosa	GCF_003935835.1_ASM393583v1_genomic	20160510	PAK-ICU-5	bedside light switch	1	6313090	0.990164	6308128	6	0.999999
Pseudomonas aeruginosa	GCF_003944895.1_ASM394489v1_genomic	20160510	PAK-ICU-5	nursing call button	1	6311518	0.986175	6282715	4	0.999999
Pseudomonas aeruginosa	GCF_003936935.1_ASM393693v1_genomic	20160510	PAK-ICU-6	washroom sink	1	6311480	0.994156	6333560	4	0.999999
Pseudomonas aeruginosa	GCF_003937375.1_ASM393737v1_genomic	20160510	PAK-ICU-6	bedside light switch	1	6311124	0.985922	6281104	5	0.999999
Pseudomonas aeruginosa	GCF_003940665.1_ASM394066v1_genomic	20160510	PAK-ICU-5	washroom sink	1	6311116	0.986851	6287024	3	1
Pseudomonas aeruginosa	GCF_003936925.1_ASM393692v1_genomic	20160510	PAK-ICU-5	alcohol foam dispenser	1	6310980	0.991273	6315197	3	1
Pseudomonas aeruginosa	GCF_003939695.1_ASM393969v1_genomic	20160510	PAK-ICU-6	alcohol foam dispenser	1	6310793	0.993613	6330101	6	0.999999
Pseudomonas aeruginosa	GCF_003937395.1_ASM393739v1_genomic	20160510	PAK-ICU-6	bedside rail	1	6310638	0.987227	6289415	4	0.999999
Pseudomonas aeruginosa	GCF_003936245.1_ASM393624v1_genomic	20160510	PAK-ICU-7	washroom sink	1	6310393	0.993746	6330946	7	0.999999
Pseudomonas aeruginosa	PK2-MO3-ICU-D2	20180501	PAK-ICU-2	D	2	6.86941e+06	#N/A	#N/A	#N/A	#N/A
Pseudomonas aeruginosa	PK2-MO4-ICU-D1	20180718	PAK-ICU-2	D	2	6860358	0.999079	6883863	10	0.999999
Pseudomonas aeruginosa	PK3-MO1-ICU-B1	20180227	PAK-ICU-3	B	2	6.862e+06	0.999	6883319	11	0.999998
Pseudomonas aeruginosa	PK2-MO3-ICU-B4	20180501	PAK-ICU-2	B	2	6.85965e+06	0.998632	6880784	11	0.999998
Pseudomonas aeruginosa	PK3-MO1-ICU-B4	20180227	PAK-ICU-3	B	2	6861588	0.997853	6875415	11	0.999998
Pseudomonas aeruginosa	PK2-MO4-ICU-B3	20180718	PAK-ICU-2	B	2	6.86058e+06	0.997226	6871095	11	0.999998
Pseudomonas aeruginosa	PK3-MO1-ICU-D2	20180227	PAK-ICU-3	D	2	6.85819e+06	0.996735	6867716	6	0.999999
Pseudomonas aeruginosa	GCF_003936865.1_ASM393686v1_genomic	20160524	PAK-ICU-7	washroom sink	2	6839528	0.992681	6839781	25	0.999996
Pseudomonas aeruginosa	PK2-MO2-ICU-D4	20180402	PAK-ICU-2	D	2	6.82779e+06	0.992453	6838214	6	0.999999
Pseudomonas aeruginosa	GCF_003936835.1_ASM393683v1_genomic	20160412	PAK-ICU-8	alcohol foam dispenser	2	6878789	0.991639	6832603	35	0.999995
Pseudomonas aeruginosa	GCF_003940585.1_ASM394058v1_genomic	20160510	PAK-ICU-8	washroom sink	2	6854968	0.990548	6825088	23	0.999997
Pseudomonas aeruginosa	GCF_003940575.1_ASM394057v1_genomic	20160524	PAK-ICU-8	nursing call button	2	6.68077e+06	0.965714	6653972	23	0.999997
Pseudomonas aeruginosa	US-ICU21-MO1-D2	20180220	US-ICU-4	D	3	6497098	0.996495	6518369	1	1
Pseudomonas aeruginosa	US-ICU18-MO1-D2	20180220	US-ICU-2	D	3	6.49495e+06	0.995742	6513442	2	1
Pseudomonas aeruginosa	US-ICU21-MO1-D3	20180220	US-ICU-4	D	3	6.43438e+06	0.972027	6358315	3	1
Pseudomonas aeruginosa	US-ICU21-MO2-D1	20180409	US-ICU-4	D	3	6501063	#N/A	#N/A	#N/A	#N/A
Pseudomonas aeruginosa	US-ICU20-MO2-D1	20180409	US-ICU-3	D	3	6.44424e+06	0.957554	6263641	0	1
Pseudomonas aeruginosa	US-ICU21-MO3-D1	20180514	US-ICU-4	D	3	6.49773e+06	0.996887	6520932	2	1
Pseudomonas aeruginosa	US-ICU18-MO4-D1	20180604	US-ICU-2	D	3	6.49541e+06	0.993852	6501079	4	0.999999
Pseudomonas aeruginosa	US-ICU21-MO4-D3	20180604	US-ICU-4	D	3	6401383	0.952202	6228631	2	1
Pseudomonas aeruginosa	US-ICU17-MO5-D2	20180709	US-ICU-1	D	3	6.49131e+06	0.991976	6488808	2	1
Pseudomonas aeruginosa	US-ICU21-MO5-D2	20180709	US-ICU-4	D	3	6487334	0.993847	6501047	1	1
Pseudomonas aeruginosa	PK1-MO1-ICU-D7	20180227	PAK-ICU-1	D	4	6.68742e+06	0.998943	6688704	7	0.999999
Pseudomonas aeruginosa	PK2-MO1-ICU-D5	20180227	PAK-ICU-2	D	4	6.6775e+06	0.99907	6689550	5	0.999999
Pseudomonas aeruginosa	PK4-MO2-ICU-B4	20180402	PAK-ICU-4	B	4	6.68773e+06	#N/A	#N/A	#N/A	#N/A
Pseudomonas aeruginosa	PK3-MO2-ICU-D5	20180402	PAK-ICU-3	D	4	6686958	0.999046	6689391	4	0.999999
Pseudomonas aeruginosa	PK4-MO2-ICU-D2	20180402	PAK-ICU-4	D	4	6678971	0.997897	6681696	0	1
Pseudomonas aeruginosa	PK1-MO3-ICU-F2	20180501	PAK-ICU-1	F	4	6679857	0.999101	6689758	3	1
Pseudomonas aeruginosa	PK3-MO3-ICU-D3	20180501	PAK-ICU-3	D	4	6.67863e+06	0.997252	6677376	4	0.999999
Pseudomonas aeruginosa	PK3-MO3-ICU-D6	20180501	PAK-ICU-3	D	4	6614523	0.998037	6682632	4	0.999999
Pseudomonas aeruginosa	PK4-MO4-ICU-B4	20180718	PAK-ICU-4	B	4	6684639	0.998653	6686763	0	1
Pseudomonas aeruginosa	PK4-MO4-ICU-D2	20180718	PAK-ICU-4	D	4	6594694	0.97183	6507159	0	1
Pseudomonas aeruginosa	GCF_003939105.1_ASM393910v1_genomic	20160510	PAK-ICU-7	nursing call button	5	6208875	#N/A	#N/A	#N/A	#N/A
Pseudomonas aeruginosa	GCF_003939685.1_ASM393968v1_genomic	20160510	PAK-ICU-7	bedside rail	5	6208705	0.995187	6218548	5	0.999999
Pseudomonas aeruginosa	GCF_003936325.1_ASM393632v1_genomic	20160510	PAK-ICU-6	nursing call button	5	6207999	0.990512	6189337	8	0.999999
Pseudomonas aeruginosa	GCF_003936295.1_ASM393629v1_genomic	20160510	PAK-ICU-7	bedside light switch	5	6207827	0.99894	6242001	6	0.999999
Pseudomonas aeruginosa	GCF_003936905.1_ASM393690v1_genomic	20160510	PAK-ICU-7	alcohol foam dispenser	5	6207401	0.993257	6206488	5	0.999999
Pseudomonas aeruginosa	US-MK-MO3-D4	20180514	US-WORK-2	D	6	6729656	0.982464	6715469	0	1
Pseudomonas aeruginosa	US-MK-MO3-B6	20180514	US-WORK-2	B	6	6718021	0.989573	6764056	0	1
Pseudomonas aeruginosa	US-MK-MO4-D6	20180604	US-WORK-2	D	6	6.73976e+06	#N/A	#N/A	#N/A	#N/A
Pseudomonas aeruginosa	US-MK-MO5-B3	20180709	US-WORK-2	B	6	6.68739e+06	0.965813	6601649	0	1
Pseudomonas aeruginosa	US-ICU17-MO3-D3	20180514	US-ICU-1	D	7	6208221	0.997933	6211123	11	0.999998
Pseudomonas aeruginosa	US-ICU17-MO3-D2	20180514	US-ICU-1	D	7	6208122	0.997374	6207643	11	0.999998
Pseudomonas aeruginosa	US-ICU17-MO5-D3	20180709	US-ICU-1	D	7	6211123	#N/A	#N/A	#N/A	#N/A
Pseudomonas aeruginosa	PK2-MO3-ICU-B5	20180501	PAK-ICU-2	B	8	6855303	0.997042	6873262	10	0.999999
Pseudomonas aeruginosa	PK3-MO4-ICU-F4	20180718	PAK-ICU-3	F	8	6873236	#N/A	#N/A	#N/A	#N/A
Pseudomonas aeruginosa	PK1-MO4-ICU-B3	20180718	PAK-ICU-1	B	8	6860047	0.996034	6866315	9	0.999999
Pseudomonas aeruginosa	PK1-MO3-ICU-D3	20180501	PAK-ICU-1	D	9	6299349	#N/A	#N/A	#N/A	#N/A
Pseudomonas aeruginosa	PK1-MO3-ICU-B3	20180501	PAK-ICU-1	B	9	6295628	0.997385	6299349	5	0.999999
Pseudomonas aeruginosa	PK4-MO3-ICU-D3	20180501	PAK-ICU-4	D	9	6293089	0.995774	6289176	1	1
Pseudomonas aeruginosa	PK-Prv2-MO3-B3	20180501	PAK-HOME-2	B	10	6275195	#N/A	#N/A	#N/A	#N/A
Pseudomonas aeruginosa	PK-Prv2-MO3-F3	20180501	PAK-HOME-2	F	10	6271730	0.997389	6271920	0	1
Pseudomonas aeruginosa	PK-Prv2-MO3-D4	20180501	PAK-HOME-2	D	10	6271609	0.997909	6275195	1	1
Pseudomonas aeruginosa	PK1-MO4-ICU-F3	20180718	PAK-ICU-1	F	11	6528137	#N/A	#N/A	#N/A	#N/A
Pseudomonas aeruginosa	PK4-MO4-ICU-D4	20180718	PAK-ICU-4	D	11	6506411	0.947931	6528137	3	1
Pseudomonas aeruginosa	US-IOH-MO1-D1	20180220	US-WORK-1	D	12	6642673	#N/A	#N/A	#N/A	#N/A
Pseudomonas aeruginosa	US-IOH-MO1-D2	20180220	US-WORK-1	D	12	6.52017e+06	0.9808	6667734	4	0.999999
Pseudomonas aeruginosa	GCF_003936965.1_ASM393696v1_genomic	20160412	PAK-ICU-5	bedside rail	13	6.84471e+06	#N/A	#N/A	#N/A	#N/A
Pseudomonas aeruginosa	GCF_003936385.1_ASM393638v1_genomic	20160412	PAK-ICU-5	nursing call button	13	6843631	0.966288	6794176	8	0.999999
Acinetobacter baumannii	GCF_003941545.1_ASM394154v1_genomic	20160329	PAK-ICU-8	bedside light switch	1	3964133	0.979619	3898356	3	0.999999
Acinetobacter baumannii	GCF_003941415.1_ASM394141v1_genomic	20160329	PAK-ICU-6	alcohol foam dispenser	1	3963776	0.993062	3951851	1	1
Acinetobacter baumannii	GCF_003940135.1_ASM394013v1_genomic	20160412	PAK-ICU-7	bedside rail	1	3966958	#N/A	#N/A	#N/A	#N/A
Acinetobacter baumannii	GCF_003941315.1_ASM394131v1_genomic	20160412	PAK-ICU-6	bedside rail	1	3966295	0.998358	3972924	6	0.999998
Acinetobacter baumannii	GCF_003940125.1_ASM394012v1_genomic	20160412	PAK-ICU-7	bedside light switch	1	3966151	0.998527	3973599	0	1
Acinetobacter baumannii	GCF_003941685.1_ASM394168v1_genomic	20160412	PAK-ICU-6	bedside light switch	1	3965296	0.989391	3937240	3	0.999999
Acinetobacter baumannii	GCF_003940965.1_ASM394096v1_genomic	20160426	PAK-ICU-7	nursing call button	1	3965788	0.998837	3974833	2	0.999999
Acinetobacter baumannii	GCF_003940915.1_ASM394091v1_genomic	20160426	PAK-ICU-7	bedside light switch	1	3965182	0.998692	3974254	3	0.999999
Acinetobacter baumannii	GCF_003941625.1_ASM394162v1_genomic	20160426	PAK-ICU-6	bedside light switch	1	3964582	0.993657	3954218	2	0.999999
Acinetobacter baumannii	GCF_003941325.1_ASM394132v1_genomic	20160426	PAK-ICU-6	nursing call button	1	3964423	0.989579	3937989	2	0.999999
Acinetobacter baumannii	GCF_003941305.1_ASM394130v1_genomic	20160426	PAK-ICU-6	washroom sink	1	3964415	0.994346	3956962	1	1
Acinetobacter baumannii	GCF_003941085.1_ASM394108v1_genomic	20160426	PAK-ICU-7	bedside rail	1	3964159	0.998498	3973481	3	0.999999
Acinetobacter baumannii	GCF_003941015.1_ASM394101v1_genomic	20160426	PAK-ICU-8	alcohol foam dispenser	1	3963890	0.998843	3974857	3	0.999999
Acinetobacter baumannii	GCF_003941285.1_ASM394128v1_genomic	20160426	PAK-ICU-6	bedside rail	1	3962054	0.987285	3928863	3	0.999999
Acinetobacter baumannii	GCF_003941425.1_ASM394142v1_genomic	20160510	PAK-ICU-5	alcohol foam dispenser	1	3965676	0.993741	3954551	2	0.999999
Acinetobacter baumannii	GCF_003941255.1_ASM394125v1_genomic	20160510	PAK-ICU-6	washroom sink	1	3965618	0.996858	3966958	2	0.999999
Acinetobacter baumannii	GCF_003941435.1_ASM394143v1_genomic	20160510	PAK-ICU-5	nursing call button	1	3963176	0.994803	3958779	1	1
Acinetobacter baumannii	GCF_003939655.1_ASM393965v1_genomic	20160524	PAK-ICU-7	washroom sink	1	3965218	0.998719	3974362	2	0.999999
Acinetobacter baumannii	GCF_003940865.1_ASM394086v1_genomic	20160426	PAK-ICU-8	nursing call button	2	3963539	#N/A	#N/A	#N/A	#N/A
Acinetobacter baumannii	GCF_003941755.1_ASM394175v1_genomic	20160426	PAK-ICU-5	washroom sink	2	3962615	0.992887	3941417	4	0.999999
Acinetobacter baumannii	GCF_003940065.1_ASM394006v1_genomic	20160426	PAK-ICU-8	bedside light switch	2	3962016	0.998518	3963770	4	0.999999
Acinetobacter baumannii	GCF_003940925.1_ASM394092v1_genomic	20160426	PAK-ICU-8	bedside rail	2	3961264	0.999027	3965793	4	0.999999
Acinetobacter baumannii	GCF_003941125.1_ASM394112v1_genomic	20160329	PAK-ICU-7	alcohol foam dispenser	3	3855804	0.998622	3856114	1	1
Acinetobacter baumannii	GCF_003941195.1_ASM394119v1_genomic	20160329	PAK-ICU-7	bedside light switch	3	3853706	0.997488	3851738	1	1
Acinetobacter baumannii	GCF_003941815.1_ASM394181v1_genomic	20160329	PAK-ICU-5	nursing call button	3	3841747	0.880565	3400247	9	0.999997
Acinetobacter baumannii	GCF_003941795.1_ASM394179v1_genomic	20160329	PAK-ICU-5	bedside light switch	3	3838536	0.999104	3857976	1	1
Acinetobacter baumannii	GCF_003939465.1_ASM393946v1_genomic	20170321	PAK-ICU-6	bedside light switch	3	3856114	#N/A	#N/A	#N/A	#N/A
Acinetobacter baumannii	GCF_003939935.1_ASM393993v1_genomic	20170321	PAK-ICU-8	bedside light switch	4	3911767	#N/A	#N/A	#N/A	#N/A
Acinetobacter baumannii	GCF_003939955.1_ASM393995v1_genomic	20170321	PAK-ICU-8	bedside rail	4	3911315	0.997178	3928836	1	1
Acinetobacter baumannii	GCF_003939545.1_ASM393954v1_genomic	20170321	PAK-ICU-5	alcohol foam dispenser	4	3910523	0.998437	3933794	4	0.999999
Acinetobacter baumannii	GCF_003939475.1_ASM393947v1_genomic	20170321	PAK-ICU-6	alcohol foam dispenser	4	3.89611e+06	0.988514	3894698	10	0.999997
Acinetobacter baumannii	GCF_003939445.1_ASM393944v1_genomic	20170321	PAK-ICU-7	nursing call button	4	3895394	0.988459	3894482	9	0.999998
Acinetobacter baumannii	GCF_003940015.1_ASM394001v1_genomic	20170321	PAK-ICU-7	bedside rail	4	3894454	0.988428	3894358	9	0.999998
Acinetobacter baumannii	GCF_003941585.1_ASM394158v1_genomic	20160329	PAK-ICU-8	bedside rail	5	3981297	#N/A	#N/A	#N/A	#N/A
Acinetobacter baumannii	GCF_003941525.1_ASM394152v1_genomic	20160329	PAK-ICU-8	washroom sink	5	3979997	0.998524	3981297	2	0.999999
Acinetobacter baumannii	GCF_003941205.1_ASM394120v1_genomic	20160329	PAK-ICU-7	bedside rail	5	3979969	0.997526	3977319	1	1
Acinetobacter baumannii	GCF_003941145.1_ASM394114v1_genomic	20160329	PAK-ICU-7	washroom sink	5	3979679	0.99789	3978771	1	1
Acinetobacter baumannii	GCF_003941605.1_ASM394160v1_genomic	20160329	PAK-ICU-8	nursing call button	5	3978221	0.998971	3983081	5	0.999999
Acinetobacter baumannii	GCF_003941135.1_ASM394113v1_genomic	20160412	PAK-ICU-7	washroom sink	6	3.94485e+06	#N/A	#N/A	#N/A	#N/A
Acinetobacter baumannii	GCF_003939645.1_ASM393964v1_genomic	20160412	PAK-ICU-8	nursing call button	6	3944570	0.997728	3944741	0	1
Acinetobacter baumannii	GCF_003941025.1_ASM394102v1_genomic	20160412	PAK-ICU-8	bedside rail	6	3943962	0.997886	3945367	0	1
Acinetobacter baumannii	GCF_003941385.1_ASM394138v1_genomic	20160412	PAK-ICU-6	nursing call button	6	3.93853e+06	0.976957	3862620	18	0.999995
Acinetobacter baumannii	GCF_003940875.1_ASM394087v1_genomic	20160607	PAK-ICU-7	bedside rail	7	3947438	0.997358	3948766	5	0.999999
Acinetobacter baumannii	GCF_003939625.1_ASM393962v1_genomic	20160607	PAK-ICU-8	alcohol foam dispenser	7	3946969	0.998187	3952048	5	0.999999
Acinetobacter baumannii	GCF_003941065.1_ASM394106v1_genomic	20160705	PAK-ICU-7	alcohol foam dispenser	7	3948766	#N/A	#N/A	#N/A	#N/A
Acinetobacter baumannii	GCF_003941405.1_ASM394140v1_genomic	20160705	PAK-ICU-5	washroom sink	7	3947371	0.99412	3935944	2	0.999999
Acinetobacter baumannii	GCF_003941615.1_ASM394161v1_genomic	20160705	PAK-ICU-6	washroom sink	7	3947131	0.997106	3947768	4	0.999999
Acinetobacter baumannii	GCF_003941735.1_ASM394173v1_genomic	20160412	PAK-ICU-5	bedside light switch	8	3.93655e+06	0.995603	3938868	13	0.999997
Acinetobacter baumannii	GCF_003941485.1_ASM394148v1_genomic	20160412	PAK-ICU-5	bedside rail	8	3896359	0.949634	3756999	11	0.999997
Acinetobacter baumannii	GCF_003940005.1_ASM394000v1_genomic	20170321	PAK-ICU-7	alcohol foam dispenser	8	3943485	#N/A	#N/A	#N/A	#N/A
Acinetobacter baumannii	GCF_003939415.1_ASM393941v1_genomic	20170321	PAK-ICU-8	alcohol foam dispenser	8	3943472	0.997937	3948102	0	1
Acinetobacter baumannii	GCF_003941515.1_ASM394151v1_genomic	20160329	PAK-ICU-5	alcohol foam dispenser	9	3994098	#N/A	#N/A	#N/A	#N/A
Acinetobacter baumannii	GCF_003941785.1_ASM394178v1_genomic	20160329	PAK-ICU-5	bedside rail	9	3988289	0.998038	3994098	8	0.999998
Acinetobacter baumannii	GCF_003941185.1_ASM394118v1_genomic	20160524	PAK-ICU-6	alcohol foam dispenser	9	3918163	0.974954	3901717	18	0.999995
Acinetobacter baumannii	GCF_003940895.1_ASM394089v1_genomic	20160607	PAK-ICU-7	nursing call button	10	3.76876e+06	#N/A	#N/A	#N/A	#N/A
Acinetobacter baumannii	GCF_003941095.1_ASM394109v1_genomic	20160607	PAK-ICU-7	bedside light switch	10	3.76739e+06	0.997819	3766557	1	1
Acinetobacter baumannii	GCF_003939985.1_ASM393998v1_genomic	20160927	PAK-ICU-8	bedside rail	11	3959056	#N/A	#N/A	#N/A	#N/A
Acinetobacter baumannii	GCF_003940335.1_ASM394033v1_genomic	20160927	PAK-ICU-8	alcohol foam dispenser	11	3.94642e+06	0.993322	3947230	0	1
Acinetobacter baumannii	US-MK-MO2-D1	20180409	US-WORK-2	D	12	4005941	#N/A	#N/A	#N/A	#N/A
Acinetobacter baumannii	US-MK-MO5-B2	20180709	US-WORK-2	B	12	3.98595e+06	0.996002	3999365	4	0.999999
Acinetobacter baumannii	GCF_003939385.1_ASM393938v1_genomic	20160329	US-ICU-5	bedside rail	13	3.9322e+06	#N/A	#N/A	#N/A	#N/A
Acinetobacter baumannii	GCF_003939395.1_ASM393939v1_genomic	20160329	US-ICU-5	nursing call button	13	3931531	0.997193	3929663	4	0.999999
Acinetobacter baumannii	GCF_003940365.1_ASM394036v1_genomic	20160927	PAK-ICU-8	bedside light switch	14	4000104	#N/A	#N/A	#N/A	#N/A
Acinetobacter baumannii	GCF_003940395.1_ASM394039v1_genomic	20160927	PAK-ICU-8	nursing call button	14	3999479	0.998808	4000104	0	1
Aeromonas caviae	PK1-MO1-ICU-F3	20180227	PAK-ICU-1	F	1	4944492	0.929517	4960067	23	0.999995
Aeromonas caviae	PK3-MO3-ICU-D5	20180501	PAK-ICU-3	D	1	4960067	#N/A	#N/A	#N/A	#N/A
Aeromonas caviae	PK3-MO4-ICU-F1	20180718	PAK-ICU-3	F	1	4956682	0.92663	4944660	7	0.999999
Aeromonas caviae	PK2-MO1-ICU-B2	20180227	PAK-ICU-2	B	2	4595188	#N/A	#N/A	#N/A	#N/A
Aeromonas caviae	PK2-MO1-ICU-F3	20180227	PAK-ICU-2	F	2	4567754	0.947587	4595188	2	1
Aeromonas caviae	PK2-MO1-ICU-F1	20180227	PAK-ICU-2	F	2	4552251	0.943399	4574877	0	1
Aeromonas caviae	US-HM2-MO3-D1	20180514	US-HOME-2	D	3	4514911	0.998475	4517126	7	0.999998
Aeromonas caviae	US-HM1-MO4-D3	20180604	US-HOME-1	D	3	4516174	#N/A	#N/A	#N/A	#N/A
Aeromonas caviae	PK2-MO1-ICU-D1	20180227	PAK-ICU-2	D	4	5072000	0.925784	5128990	10	0.999998
Aeromonas caviae	PK3-MO2-ICU-D3	20180402	PAK-ICU-3	D	4	5126628	#N/A	#N/A	#N/A	#N/A
Agrobacterium sp. HM1-D1	US-HM1-MO1-F1	20180220	US-HOME-1	F	1	5623445	0.998732	5631603	0	1
Agrobacterium sp. HM1-D2	US-HM1-MO1-D1	20180220	US-HOME-1	D	1	5596143	0.992229	5594931	17	0.999997
Agrobacterium sp. HM1-D3	US-HM1-MO1-F2	20180220	US-HOME-1	F	1	5.59592e+06	0.998156	5628356	12	0.999998
Agrobacterium sp. HM1-D4	US-HM1-MO2-D2	20180409	US-HOME-1	D	1	5.61756e+06	0.996414	5618534	21	0.999996
Agrobacterium sp. HM1-D5	US-HM1-MO2-FC1	20180409	US-HOME-1	FC	1	5598993	0.999032	5633294	21	0.999996
Agrobacterium sp. HM1-D6	US-HM2-MO3-F1	20180514	US-HOME-2	F	1	5611256	0.996024	5616334	16	0.999997
Acinetobacter johnsonii	US-IOH-MO5-D5	20180709	US-WORK-1	D	1	3196562	#N/A	#N/A	#N/A	#N/A
Acinetobacter johnsonii	US-IOH-MO5-B5	20180709	US-WORK-1	B	1	3.18453e+06	0.758313	2759171	5	0.999998
Acinetobacter johnsonii	US-IOH-MO2-B2	20180409	US-WORK-1	B	2	3640030	#N/A	#N/A	#N/A	#N/A
Acinetobacter johnsonii	US-IOH-MO2-D4	20180409	US-WORK-1	D	2	3609177	0.998614	3639893	2	0.999999
Acinetobacter johnsonii	US-ICU18-MO1-D1	20180220	US-ICU-2	D	3	3558585	#N/A	#N/A	#N/A	#N/A
Acinetobacter johnsonii	US-ICU18-MO1-D4	20180220	US-ICU-2	D	3	3548280	0.998997	3559162	0	1
Acinetobacter ursingii	US-IOH-MO1-B1	20180220	US-WORK-1	B	1	3.83061e+06	#N/A	#N/A	#N/A	#N/A
Acinetobacter ursingii	US-IOH-MO1-B3	20180220	US-WORK-1	B	1	3811911	0.993551	3822339	8	0.999998
Acinetobacter ursingii	US-IOH-MO3-B1	20180514	US-WORK-1	B	1	3819606	0.999357	3844673	1	1
Acinetobacter ursingii	US-IOH-MO4-B1	20180604	US-WORK-1	B	1	3818213	0.997851	3838880	2	0.999999
Acinetobacter ursingii	US-IOH-MO5-B4	20180709	US-WORK-1	B	1	3795970	0.989335	3806119	4	0.999999
Acinetobacter ursingii	US-IOH-MO5-D3	20180709	US-WORK-1	D	1	3.79581e+06	0.989152	3805413	4	0.999999
Acinetobacter ursingii	US-MK-MO1-D7	20180220	US-WORK-2	D	2	3.82438e+06	#N/A	#N/A	#N/A	#N/A
Acinetobacter ursingii	US-MK-MO1-B2	20180220	US-WORK-2	B	2	3822894	0.99894	3829605	0	1
Acinetobacter ursingii	US-MK-MO1-B1	20180220	US-WORK-2	B	3	3552658	0.99882	3566574	10	0.999997
Acinetobacter ursingii	US-MK-MO2-D2	20180409	US-WORK-2	D	3	3.56708e+06	#N/A	#N/A	#N/A	#N/A
Acinetobacter ursingii	US-HM2-MO4-D2	20180604	US-HOME-2	D	4	3.63582e+06	#N/A	#N/A	#N/A	#N/A
Acinetobacter ursingii	US-HM2-MO5-D1	20180709	US-HOME-2	D	4	3.63323e+06	0.998962	3635002	10	0.999997
Comamonas aquatica	PK3-MO1-ICU-B2	20180227	PAK-ICU-3	B	1	3943202	#N/A	#N/A	#N/A	#N/A
Comamonas aquatica	PK3-MO1-ICU-F2	20180227	PAK-ICU-3	F	1	3937039	0.959796	3939592	1	1
Comamonas aquatica	PK3-MO1-ICU-F3	20180227	PAK-ICU-3	F	1	3936523	0.961555	3946812	0	1
Comamonas aquatica	PK1-MO1-ICU-B3	20180227	PAK-ICU-1	B	1	3886089	0.94688	3886577	0	1
Comamonas aquatica	PK3-MO3-ICU-D2	20180501	PAK-ICU-3	D	2	3929759	0.998008	3934294	2	0.999999
Comamonas aquatica	PK3-MO4-ICU-F2	20180718	PAK-ICU-3	F	2	3934294	#N/A	#N/A	#N/A	#N/A
Comamonas aquatica	PK1-MO1-ICU-F2	20180227	PAK-ICU-1	F	4	3.83764e+06	0.993729	3838022	1	1
Comamonas aquatica	PK1-MO2-ICU-B2	20180402	PAK-ICU-1	B	4	3.84617e+06	#N/A	#N/A	#N/A	#N/A
Comamonas aquatica	PK-Pub2-MO1-D2	20180227	PAK-WORK-2	D	5	3.88597e+06	#N/A	#N/A	#N/A	#N/A
Comamonas aquatica	PK-Pub2-MO1-D4	20180227	PAK-WORK-2	D	5	3.88483e+06	0.996769	3885234	2	0.999999
Citrobacter freundii	PK3-MO1-ICU-D4	20180227	PAK-ICU-3	D	1	5525140	0.998154	5540832	4	0.999999
Citrobacter freundii	PK2-MO2-ICU-D2	20180402	PAK-ICU-2	D	1	5509621	0.946187	5252361	1	1
Citrobacter freundii	PK2-MO3-ICU-B1	20180501	PAK-ICU-2	B	1	5538946	0.999497	5548292	6	0.999999
Citrobacter freundii	PK2-MO4-ICU-D3	20180718	PAK-ICU-2	D	1	5540832	#N/A	#N/A	#N/A	#N/A
Citrobacter freundii	PK2-MO4-ICU-B7	20180718	PAK-ICU-2	B	1	5521834	0.996854	5533617	0	1
Citrobacter freundii	PK1-MO1-ICU-D4	20180227	PAK-ICU-1	D	2	5555531	0.998522	5566302	7	0.999999
Citrobacter freundii	PK3-MO2-ICU-D2	20180402	PAK-ICU-3	D	2	5485832	0.985405	5493180	16	0.999997
Citrobacter freundii	PK1-MO3-ICU-D1	20180501	PAK-ICU-1	D	2	5566302	#N/A	#N/A	#N/A	#N/A
Citrobacter freundii	PK1-MO2-ICU-F1	20180402	PAK-ICU-1	F	3	5191882	0.99952	5192197	1	1
Citrobacter freundii	PK1-MO3-ICU-F1	20180501	PAK-ICU-1	F	3	5192197	#N/A	#N/A	#N/A	#N/A
Citrobacter freundii	PK1-MO3-ICU-B4	20180501	PAK-ICU-1	B	3	5182379	0.999306	5191082	0	1
Citrobacter freundii	PK4-MO2-ICU-D1	20180402	PAK-ICU-4	D	4	5.53622e+06	0.978777	5537180	3	0.999999
Citrobacter freundii	PK2-MO4-ICU-D4	20180718	PAK-ICU-2	D	4	5542484	#N/A	#N/A	#N/A	#N/A
Escherichia coli	PK1-MO3-ICU-B2	20180501	PAK-ICU-1	B	1	5288395	#N/A	#N/A	#N/A	#N/A
Escherichia coli	PK1-MO4-ICU-D1	20180718	PAK-ICU-1	D	1	5279829	0.973673	5290338	0	1
Escherichia coli	PK1-MO4-ICU-B1	20180718	PAK-ICU-1	B	1	5267750	0.972692	5285007	0	1
Escherichia coli	PK2-MO4-ICU-D2	20180718	PAK-ICU-2	D	2	4.95684e+06	#N/A	#N/A	#N/A	#N/A
Escherichia coli	PK2-MO4-ICU-B2	20180718	PAK-ICU-2	B	2	4.95216e+06	0.981711	4960981	6	0.999999
Escherichia coli	GCF_003939265.1_ASM393926v1_genomic	20160524	PAK-ICU-6	nursing call button	3	4.3736e+06	#N/A	#N/A	#N/A	#N/A
Escherichia coli	GCF_003938585.1_ASM393858v1_genomic	20160524	PAK-ICU-5	alcohol foam dispenser	3	4370894	0.812541	3932270	1	1
Escherichia coli	GCF_003939275.1_ASM393927v1_genomic	20160329	PAK-ICU-8	washroom sink	4	5.10189e+06	#N/A	#N/A	#N/A	#N/A
Escherichia coli	GCF_003938155.1_ASM393815v1_genomic	20160329	PAK-ICU-8	alcohol foam dispenser	4	5.07609e+06	0.955117	4993404	12	0.999998
Escherichia coli	GCF_003937625.1_ASM393762v1_genomic	20160510	US-ICU-5	washroom sink	5	5.14326e+06	#N/A	#N/A	#N/A	#N/A
Escherichia coli	GCF_003939825.1_ASM393982v1_genomic	20160510	US-ICU-5	alcohol foam dispenser	5	5146618	0.994867	5144028	2	1
Enterobacter hormaechei	PK-Pub2-MO2-F3	20180402	PAK-WORK-2	F	1	4.47434e+06	#N/A	#N/A	#N/A	#N/A
Enterobacter hormaechei	PK-Pub2-MO2-F1	20180402	PAK-WORK-2	F	1	4.47366e+06	0.999277	4474179	1	1
Enterobacter hormaechei	GCF_003937905.1_ASM393790v1_genomic	20160510	PAK-ICU-7	alcohol foam dispenser	2	4.6429e+06	#N/A	#N/A	#N/A	#N/A
Enterobacter hormaechei	GCF_003936525.1_ASM393652v1_genomic	20160510	PAK-ICU-8	nursing call button	2	4.64135e+06	0.991377	4624333	0	1
Klebsiella michiganensis	PK1-MO2-ICU-D4	20180402	PAK-ICU-1	D	1	6.11038e+06	#N/A	#N/A	#N/A	#N/A
Klebsiella michiganensis	PK1-MO2-ICU-B4	20180402	PAK-ICU-1	B	1	6081303	0.975778	6089655	8	0.999999
Klebsiella michiganensis	PK2-MO2-ICU-D5	20180402	PAK-ICU-2	D	1	6.07415e+06	0.971697	6064185	8	0.999999
Klebsiella michiganensis	PK3-MO3-ICU-D1	20180501	PAK-ICU-3	D	1	6102070	0.979909	6115435	0	1
Klebsiella michiganensis	PK1-MO3-ICU-D4	20180501	PAK-ICU-1	D	1	6.09143e+06	0.978289	6105322	9	0.999999
Klebsiella michiganensis	PK1-MO4-ICU-B2	20180718	PAK-ICU-1	B	1	6093729	0.983579	6138339	1	1
Klebsiella michiganensis	US-IOH-MO2-B1	20180409	US-WORK-1	B	2	6061869	#N/A	#N/A	#N/A	#N/A
Klebsiella michiganensis	US-IOH-MO2-D3	20180409	US-WORK-1	D	2	6054293	0.996028	6061869	10	0.999998
Klebsiella michiganensis	US-IOH-MO4-B2	20180604	US-WORK-1	B	2	6059481	0.990664	6029224	8	0.999999
Klebsiella pneumoniae	GCF_003936435.1_ASM393643v1_genomic	20160524	PAK-ICU-6	bedside rail	1	5668175	#N/A	#N/A	#N/A	#N/A
Klebsiella pneumoniae	GCF_003937185.1_ASM393718v1_genomic	20160524	PAK-ICU-6	bedside light switch	1	5667855	0.994089	5670114	6	0.999999
Klebsiella pneumoniae	GCF_003936365.1_ASM393636v1_genomic	20160524	PAK-ICU-8	alcohol foam dispenser	1	5667605	0.992387	5660403	9	0.999998
Klebsiella pneumoniae	GCF_003940165.1_ASM394016v1_genomic	20160524	PAK-ICU-8	bedside rail	1	5667028	0.993002	5663912	8	0.999999
Klebsiella pneumoniae	GCF_003937465.1_ASM393746v1_genomic	20160524	PAK-ICU-8	bedside light switch	1	5665741	0.993749	5668175	8	0.999999
Klebsiella pneumoniae	GCF_003937065.1_ASM393706v1_genomic	20160329	PAK-ICU-8	washroom sink	2	5496969	0.987834	5498571	23	0.999996
Klebsiella pneumoniae	GCF_003937035.1_ASM393703v1_genomic	20160412	PAK-ICU-8	bedside light switch	2	5497729	0.994071	5533288	22	0.999996
Klebsiella pneumoniae	GCF_003937535.1_ASM393753v1_genomic	20160412	PAK-ICU-5	bedside light switch	2	5497372	0.979645	5452988	22	0.999996
Klebsiella pneumoniae	GCF_003937565.1_ASM393756v1_genomic	20160412	PAK-ICU-5	bedside rail	2	5493666	0.968891	5393129	19	0.999996
Klebsiella pneumoniae	GCF_003936465.1_ASM393646v1_genomic	20160510	PAK-ICU-6	washroom sink	2	5498571	#N/A	#N/A	#N/A	#N/A
Klebsiella pneumoniae	GCF_003936425.1_ASM393642v1_genomic	20160329	PAK-ICU-8	bedside light switch	3	5420337	#N/A	#N/A	#N/A	#N/A
Klebsiella pneumoniae	GCF_003936515.1_ASM393651v1_genomic	20160329	PAK-ICU-8	bedside rail	3	5417644	0.992135	5441634	11	0.999998
Klebsiella pneumoniae	GCF_003937235.1_ASM393723v1_genomic	20160329	PAK-ICU-6	washroom sink	3	5414959	0.980476	5377686	1	1
Klebsiella pneumoniae	GCF_003939115.1_ASM393911v1_genomic	20160329	PAK-ICU-7	nursing call button	3	5411851	0.985573	5405641	1	1
Klebsiella pneumoniae	GCF_003965135.1_ASM396513v1_genomic	20160329	PAK-ICU-8	nursing call button	3	5409157	0.988253	5420337	9	0.999998
Klebsiella pneumoniae	PK2-MO2-ICU-F1	20180402	PAK-ICU-2	F	4	5559342	#N/A	#N/A	#N/A	#N/A
Klebsiella pneumoniae	PK2-MO2-ICU-B1	20180402	PAK-ICU-2	B	4	5539237	0.981963	5661456	0	1
Klebsiella pneumoniae	PK3-MO2-ICU-D1	20180402	PAK-ICU-3	D	4	5532513	0.981529	5556881	1	1
Klebsiella pneumoniae	GCF_003937145.1_ASM393714v1_genomic	20160607	PAK-ICU-6	washroom sink	5	5416048	#N/A	#N/A	#N/A	#N/A
Klebsiella pneumoniae	GCF_003937075.1_ASM393707v1_genomic	20160607	PAK-ICU-7	bedside light switch	5	5415931	0.994893	5541886	16	0.999997
Klebsiella pneumoniae	GCF_003937125.1_ASM393712v1_genomic	20160607	PAK-ICU-6	alcohol foam dispenser	5	5415416	0.971009	5408846	5	0.999999
Klebsiella pneumoniae	PK4-MO4-ICU-B1	20180718	PAK-ICU-4	B	6	5.74851e+06	#N/A	#N/A	#N/A	#N/A
Klebsiella pneumoniae	PK2-MO4-ICU-B6	20180718	PAK-ICU-2	B	6	5.7097e+06	0.998213	5752759	13	0.999998
Klebsiella pneumoniae	PK2-MO2-ICU-D1	20180402	PAK-ICU-2	D	7	5.70433e+06	0.998193	5702842	25	0.999996
Klebsiella pneumoniae	PK3-MO4-ICU-B4	20180718	PAK-ICU-3	B	7	5.70611e+06	#N/A	#N/A	#N/A	#N/A
Klebsiella pneumoniae	GCF_003937205.1_ASM393720v1_genomic	20160412	PAK-ICU-6	bedside rail	8	5468832	#N/A	#N/A	#N/A	#N/A
Klebsiella pneumoniae	GCF_003936475.1_ASM393647v1_genomic	20160426	PAK-ICU-6	alcohol foam dispenser	8	5.46751e+06	0.995045	5470669	4	0.999999
Klebsiella pneumoniae	GCF_003936375.1_ASM393637v1_genomic	20160510	PAK-ICU-8	nursing call button	9	5.64858e+06	#N/A	#N/A	#N/A	#N/A
Klebsiella pneumoniae	GCF_003937105.1_ASM393710v1_genomic	20160510	PAK-ICU-7	alcohol foam dispenser	9	5.64382e+06	0.996706	5646799	0	1
Pseudomonas chengduensis	PK-Pub1-MO2-D2	20180402	PAK-WORK-1	D	1	5255554	#N/A	#N/A	#N/A	#N/A
Pseudomonas chengduensis	PK-Pub2-MO1-D6	20180227	PAK-WORK-2	D	1	5254154	0.99548	5247351	15	0.999997
Pseudomonas juntendi	US-HM2-MO3-D3	20180514	US-HOME-2	D	1	5566754	0.995512	5572094	10	0.999998
Pseudomonas juntendi	US-HM1-MO4-D1	20180604	US-HOME-1	D	1	5567931	#N/A	#N/A	#N/A	#N/A
Pseudomonas juntendi	US-HM1-MO5-D1	20180709	US-HOME-1	D	1	5480669	0.994768	5567931	3	0.999999
Pseudomonas juntendi	PK1-MO2-ICU-F2	20180402	PAK-ICU-1	F	2	5.71884e+06	0.962129	5734743	6	0.999999
Pseudomonas juntendi	PK1-MO3-ICU-B6	20180501	PAK-ICU-1	B	2	5733732	#N/A	#N/A	#N/A	#N/A
Pseudomonas mosselii	PK-Prv1-MO1-F1	20180227	PAK-HOME-1	F	1	5618142	0.998658	5626300	4	0.999999
Pseudomonas mosselii	PK-Pub1-MO2-F1	20180402	PAK-WORK-1	F	1	5621686	0.998713	5626615	4	0.999999
Pseudomonas mosselii	PK-Prv1-MO2-F2	20180402	PAK-HOME-1	F	1	5619243	0.998793	5627064	4	0.999999
Pseudomonas mosselii	PK-Prv1-MO3-F2	20180501	PAK-HOME-1	F	1	5625258	#N/A	#N/A	#N/A	#N/A
Pseudomonas mosselii	PK-Pub1-MO3-B1	20180501	PAK-WORK-1	B	1	5616309	0.997575	5620203	2	1
Pseudomonas mosselii	PK-Pub2-MO3-B2	20180501	PAK-WORK-2	B	1	5597811	0.99389	5599440	2	1
Pseudomonas mosselii	PK-Pub1-MO3-F2	20180501	PAK-WORK-1	F	1	5581658	0.992293	5590441	3	0.999999
Pseudomonas mosselii	PK-Pub1-MO1-F2	20180227	PAK-WORK-1	F	2	5500380	#N/A	#N/A	#N/A	#N/A
Pseudomonas mosselii	PK-Pub1-MO1-F3	20180227	PAK-WORK-1	F	2	5491928	0.998776	5501341	2	1
Pseudomonas mosselii	PK-Pub2-MO1-F1	20180227	PAK-WORK-2	F	2	5449554	0.99423	5476302	3	0.999999
Pseudomonas stutzeri	GCF_003940495.1_ASM394049v1_genomic	20160607	PAK-ICU-6	bedside light switch	1	4.50239e+06	#N/A	#N/A	#N/A	#N/A
Pseudomonas stutzeri	GCF_003936055.1_ASM393605v1_genomic	20160607	PAK-ICU-6	bedside light switch	1	4.50222e+06	0.995972	4502558	6	0.999999
Pseudomonas stutzeri	GCF_003936035.1_ASM393603v1_genomic	20160607	PAK-ICU-6	bedside rail	1	4501644	0.995899	4502229	1	1
Pseudomonas stutzeri	GCF_003936705.1_ASM393670v1_genomic	20160607	PAK-ICU-6	bedside rail	1	4499885	0.995436	4500138	3	0.999999
Pseudomonas stutzeri	PK2-MO4-ICU-F2	20180718	PAK-ICU-2	F	2	4471011	#N/A	#N/A	#N/A	#N/A
Pseudomonas stutzeri	PK2-MO4-ICU-B4	20180718	PAK-ICU-2	B	2	4465587	0.998446	4471011	2	1
Pseudomonas stutzeri	PK2-MO4-ICU-F4	20180718	PAK-ICU-2	F	2	4389407	0.987362	4421376	4	0.999999
Pseudomonas stutzeri	GCF_003936075.1_ASM393607v1_genomic	20160524	PAK-ICU-6	washroom sink	3	4704609	#N/A	#N/A	#N/A	#N/A
Pseudomonas stutzeri	PK2-MO4-ICU-F5	20180718	PAK-ICU-2	F	3	4696519	0.997749	4704609	8	0.999998
Pseudomonas stutzeri	PK3-MO4-ICU-F5	20180718	PAK-ICU-3	F	3	4675713	0.998134	4706425	11	0.999998
Pseudomonas stutzeri	PK-Prv2-MO4-B1	20180718	PAK-HOME-2	B	4	4793150	#N/A	#N/A	#N/A	#N/A
Pseudomonas stutzeri	PK-Prv2-MO4-F1	20180718	PAK-HOME-2	F	4	4792473	0.998188	4794084	1	1
Pseudomonas stutzeri	PK-Prv1-MO3-D1	20180501	PAK-HOME-1	D	5	4710398	0.998926	4711203	4	0.999999
Pseudomonas stutzeri	PK-Prv1-MO4-D3	20180718	PAK-HOME-1	D	5	4711209	#N/A	#N/A	#N/A	#N/A
Pseudomonas stutzeri	GCF_003936125.1_ASM393612v1_genomic	20160607	PAK-ICU-5	washroom sink	6	4.50434e+06	#N/A	#N/A	#N/A	#N/A
Pseudomonas stutzeri	GCF_003940515.1_ASM394051v1_genomic	20160607	PAK-ICU-5	alcohol foam dispenser	6	4502980	0.991866	4493537	1	1
Pseudomonas stutzeri	GCF_003965105.1_ASM396510v1_genomic	20160329	PAK-ICU-8	bedside light switch	7	4395369	#N/A	#N/A	#N/A	#N/A
Pseudomonas stutzeri	GCF_003935955.1_ASM393595v1_genomic	20160329	PAK-ICU-8	bedside light switch	7	4.3942e+06	0.998436	4416588	1	1
Pseudomonas stutzeri	GCF_003935565.1_ASM393556v1_genomic	20160412	PAK-ICU-8	alcohol foam dispenser	8	4.721e+06	0.996173	4715045	4	0.999999
Pseudomonas stutzeri	GCF_003935575.1_ASM393557v1_genomic	20160927	PAK-ICU-6	washroom sink	8	4.72132e+06	#N/A	#N/A	#N/A	#N/A
Stenotrophomonas sp. ICU-D9	GCF_003935335.1_ASM393533v1_genomic	20160329	PAK-ICU-5	washroom sink	1	4.50673e+06	0.985561	4487062	1	1
Stenotrophomonas sp. ICU-D9	GCF_003935735.1_ASM393573v1_genomic	20160329	PAK-ICU-8	alcohol foam dispenser	1	4505031	0.99575	4533449	4	0.999999
Stenotrophomonas sp. ICU-D9	GCF_003935825.1_ASM393582v1_genomic	20160412	PAK-ICU-7	washroom sink	1	4.50866e+06	#N/A	#N/A	#N/A	#N/A
Stenotrophomonas sp. ICU-D9	GCF_003935255.1_ASM393525v1_genomic	20160426	PAK-ICU-5	washroom sink	1	4475747	0.982061	4471125	3	0.999999
Stenotrophomonas sp. ICU-D9	US-ICU17-MO2-D1	20180409	US-ICU-1	D	2	5237858	#N/A	#N/A	#N/A	#N/A
Stenotrophomonas sp. ICU-D9	US-ICU17-MO3-D1	20180514	US-ICU-1	D	2	5229997	0.997496	5237858	3	0.999999
Stenotrophomonas sp. ICU-D9	US-ICU17-MO5-D1	20180709	US-ICU-1	D	2	5215611	0.991828	5208092	3	0.999999
Stenotrophomonas maltophilia	PK-Pub1-MO1-F4	20180227	PAK-WORK-1	F	1	4610349	#N/A	#N/A	#N/A	#N/A
Stenotrophomonas maltophilia	PK-Pub1-MO1-2min1	20180227	PAK-WORK-1	2min	1	4.60906e+06	0.998171	4612745	5	0.999999
Stenotrophomonas maltophilia	PK-Pub2-MO1-FC1	20180227	PAK-WORK-2	FC	1	4.58267e+06	0.991736	4583005	7	0.999998
Stenotrophomonas maltophilia	PK-Pub2-MO1-FC2	20180227	PAK-WORK-2	FC	1	4.5766e+06	0.992999	4588841	8	0.999998
Stenotrophomonas maltophilia	PK-Prv1-MO2-FC1	20180402	PAK-HOME-1	FC	1	4607953	0.998416	4613877	20	0.999996
Stenotrophomonas maltophilia	PK-Prv1-MO2-D1	20180402	PAK-HOME-1	D	1	4605795	0.998495	4614241	22	0.999995
Stenotrophomonas maltophilia	PK-Pub1-MO2-FC1	20180402	PAK-WORK-1	FC	1	4.60501e+06	0.997767	4610877	7	0.999998
Stenotrophomonas maltophilia	PK-Prv1-MO2-2min1	20180402	PAK-HOME-1	2min	1	4.60317e+06	0.997965	4611793	19	0.999996
Stenotrophomonas maltophilia	PK-Prv1-MO2-B1	20180402	PAK-HOME-1	B	1	4.60298e+06	0.998381	4613713	21	0.999995
Stenotrophomonas maltophilia	PK-Pub1-MO2-2min1	20180402	PAK-WORK-1	2min	1	4597034	0.997847	4611247	5	0.999999
Stenotrophomonas maltophilia	PK-Prv1-MO2-F1	20180402	PAK-HOME-1	F	1	4.59431e+06	0.997539	4609821	17	0.999996
Stenotrophomonas maltophilia	PK-Pub2-MO2-B3	20180402	PAK-WORK-2	B	1	4.58869e+06	0.994771	4597031	6	0.999999
Stenotrophomonas maltophilia	PK-Prv2-MO3-B1	20180501	PAK-HOME-2	B	1	4.60026e+06	0.998199	4612871	19	0.999996
Stenotrophomonas maltophilia	PK-Prv1-MO3-F1	20180501	PAK-HOME-1	F	1	4598565	0.997809	4611073	18	0.999996
Stenotrophomonas maltophilia	PK-Pub1-MO3-FC1	20180501	PAK-WORK-1	FC	1	4598398	0.998001	4611957	21	0.999995
Stenotrophomonas maltophilia	PK-Pub1-MO3-F1	20180501	PAK-WORK-1	F	1	4596264	0.997204	4608274	20	0.999996
Stenotrophomonas maltophilia	PK-Pub1-MO3-D1	20180501	PAK-WORK-1	D	1	4.5937e+06	0.99512	4598644	20	0.999996
Stenotrophomonas maltophilia	PK-Prv2-MO3-F1	20180501	PAK-HOME-2	F	1	4584645	0.992696	4587443	22	0.999995
Stenotrophomonas maltophilia	PK-Pub2-MO3-F1	20180501	PAK-WORK-2	F	1	4.57827e+06	0.993048	4589068	18	0.999996
Stenotrophomonas maltophilia	PK-Pub1-MO3-2min1	20180501	PAK-WORK-1	2min	1	4562724	0.99069	4578174	20	0.999996
Stenotrophomonas maltophilia	PK-Pub2-MO3-FC1	20180501	PAK-WORK-2	FC	1	4552097	0.991375	4581336	20	0.999996
Stenotrophomonas maltophilia	PK-Prv1-MO4-B5	20180718	PAK-HOME-1	B	1	4.59802e+06	0.998313	4613400	19	0.999996
Stenotrophomonas maltophilia	PK-Pub2-MO4-F1	20180718	PAK-WORK-2	F	1	4.57551e+06	0.991818	4583387	19	0.999996
Stenotrophomonas maltophilia	PK-Pub1-MO4-F1	20180718	PAK-WORK-1	F	1	4575411	0.99141	4581501	22	0.999995
Stenotrophomonas maltophilia	US-MK-MO1-D3	20180220	US-WORK-2	D	2	4735455	0.99896	4922361	3	0.999999
Stenotrophomonas maltophilia	US-MK-MO2-D5	20180409	US-WORK-2	D	2	4877411	0.979508	4826510	4	0.999999
Stenotrophomonas maltophilia	US-MK-MO3-D1	20180514	US-WORK-2	D	2	4905491	#N/A	#N/A	#N/A	#N/A
Stenotrophomonas maltophilia	US-MK-MO5-D5	20180709	US-WORK-2	D	2	4903944	0.998878	4921957	4	0.999999
Stenotrophomonas maltophilia	US-IOH-MO3-D2	20180514	US-WORK-1	D	3	4811103	0.997876	4851230	8	0.999998
Stenotrophomonas maltophilia	US-IOH-MO4-D1	20180604	US-WORK-1	D	3	4852127	#N/A	#N/A	#N/A	#N/A
Serratia marcescens	GCF_003935755.1_ASM393575v1_genomic	20160329	PAK-ICU-8	bedside rail	1	5.20432e+06	0.997547	5249808	8	0.999998
Serratia marcescens	GCF_003935245.1_ASM393524v1_genomic	20160329	PAK-ICU-6	nursing call button	1	5203434	0.993198	5226920	11	0.999998
Serratia marcescens	GCF_003935235.1_ASM393523v1_genomic	20160329	PAK-ICU-6	bedside light switch	1	5.2023e+06	0.967044	5089278	5	0.999999
Serratia marcescens	GCF_003935225.1_ASM393522v1_genomic	20160329	PAK-ICU-7	alcohol foam dispenser	1	5.20195e+06	0.996488	5244230	5	0.999999
Serratia marcescens	GCF_003935875.1_ASM393587v1_genomic	20160412	PAK-ICU-6	nursing call button	1	5201760	0.983685	5176854	10	0.999998
Serratia marcescens	GCF_003935355.1_ASM393535v1_genomic	20160412	PAK-ICU-5	bedside light switch	1	5.17043e+06	0.978967	5152022	7	0.999999
Serratia marcescens	GCF_003935635.1_ASM393563v1_genomic	20160412	PAK-ICU-5	nursing call button	1	5.1576e+06	0.953902	5020114	9	0.999998
Serratia marcescens	GCF_003935775.1_ASM393577v1_genomic	20160524	PAK-ICU-7	alcohol foam dispenser	1	5.20524e+06	#N/A	#N/A	#N/A	#N/A
Serratia marcescens	GCF_003935265.1_ASM393526v1_genomic	20160524	PAK-ICU-7	washroom sink	1	5205124	0.995836	5240801	7	0.999999
Serratia marcescens	GCF_003935125.1_ASM393512v1_genomic	20160607	PAK-ICU-7	washroom sink	1	5.2044e+06	0.99841	5254348	12	0.999998
Serratia marcescens	PK2-MO1-ICU-B4	20180227	PAK-ICU-2	B	1	5164185	0.984958	5183555	21	0.999996
Serratia marcescens	PK4-MO2-ICU-B3	20180402	PAK-ICU-4	B	1	5.16449e+06	0.984553	5181423	20	0.999996
Serratia marcescens	PK1-MO2-ICU-D5	20180402	PAK-ICU-1	D	1	5154751	0.983484	5175798	26	0.999995

## Sheet: 3 - count by room + country
country	room.class	n	arg.count.mean	arg.count.sd	res.classes.mean	res.classes.sd
PAK	Home/work	148	4.75	3.20475	2.75	1.30866
PAK	ICU	213	13.4131	7.20313	7.04225	3.07962
US	Home/work	138	3.87681	2.54723	2.84783	1.43929
US	ICU	31	7.3871	3.05153	4.32258	1.90416

## Sheet: 4 - summary ARG count (genus)
country	Genus	room.class	n	arg.count.mean	arg.count.sd	res.classes.mean	res.classes.sd
PAK	Achromobacter	Home/work	5	2	1	1.4	0.547723
PAK	Achromobacter	ICU	1	11	NA	7	NA
PAK	Acinetobacter	Home/work	12	3.25	2.56285	2.33333	1.557
PAK	Acinetobacter	ICU	16	10.75	4.50925	5.875	1.92787
PAK	Aeromonas	Home/work	5	4.4	0.894427	2.8	0.83666
PAK	Aeromonas	ICU	19	18.9474	9.33615	8.94737	2.24781
PAK	Agrobacterium	Home/work	2	3.5	0.707107	2.5	0.707107
PAK	Arcobacter	ICU	1	2	NA	2	NA
PAK	Brucella	Home/work	1	4	NA	4	NA
PAK	Brucella	ICU	1	15	NA	8	NA
PAK	Chromobacterium	Home/work	1	4	NA	1	NA
PAK	Citrobacter	Home/work	1	2	NA	2	NA
PAK	Citrobacter	ICU	24	18.6667	8.55502	8.5	2.34057
PAK	Comamonas	Home/work	5	1.2	1.09545	1.2	1.09545
PAK	Comamonas	ICU	23	12	3.4772	6.34783	1.36877
PAK	Delftia	ICU	5	4.6	3.04959	1.8	1.30384
PAK	Empedobacter	Home/work	2	1	0	1	0
PAK	Empedobacter	ICU	2	5.5	0.707107	3.5	0.707107
PAK	Enterobacter	Home/work	9	3.77778	0.833333	3.66667	0.707107
PAK	Enterobacter	ICU	10	17.8	5.53373	11	2.66667
PAK	Escherichia	ICU	6	14.6667	4.0332	8.5	2.94958
PAK	Klebsiella	Home/work	1	6	NA	4	NA
PAK	Klebsiella	ICU	25	16.72	6.18816	10.44	2.67831
PAK	Leclercia	Home/work	1	3	NA	3	NA
PAK	Morganella	Home/work	1	3	NA	3	NA
PAK	Pantoea	Home/work	2	3.5	0.707107	3	1.41421
PAK	Pseudomonas	Home/work	69	3.69565	2.42113	2.36232	1.21233
PAK	Pseudomonas	ICU	64	10	5.74318	5.07812	1.85425
PAK	Serratia	ICU	3	18.6667	1.52753	10	1
PAK	Shewanella	ICU	4	16.25	9.28709	8.25	4.272
PAK	Stenotrophomonas	Home/work	31	9.64516	0.660726	4.06452	0.249731
PAK	Stenotrophomonas	ICU	9	10.4444	2.50555	4.77778	1.20185
US	Achromobacter	Home/work	4	3.5	1.73205	2.75	1.5
US	Acinetobacter	Home/work	34	2.47059	1.44044	2.05882	0.885615
US	Acinetobacter	ICU	2	1	0	1	0
US	Aeromonas	Home/work	2	5	0	4	0
US	Agrobacterium	Home/work	11	3	0	2	0
US	Agrobacterium	ICU	1	3	NA	2	NA
US	Brucella	Home/work	4	4	0	4	0
US	Citrobacter	Home/work	2	2	0	2	0
US	Comamonas	Home/work	3	1	0	1	0
US	Delftia	Home/work	1	3	NA	1	NA
US	Delftia	ICU	1	3	NA	1	NA
US	Empedobacter	Home/work	1	1	NA	1	NA
US	Enterobacter	Home/work	12	3.83333	1.58592	3.83333	1.58592
US	Escherichia	Home/work	1	2	NA	1	NA
US	Klebsiella	Home/work	11	4.72727	1.00905	4.54545	0.934199
US	Mitsuaria	Home/work	1	4	NA	3	NA
US	Pantoea	Home/work	3	2	0	2	0
US	Pigmentiphaga	Home/work	1	2	NA	2	NA
US	Pseudomonas	Home/work	33	3.78788	2.59516	2.75758	1.62077
US	Pseudomonas	ICU	15	8.2	1.56753	5.4	1.0556
US	Sphingobium	ICU	3	3	0	1	0
US	Stenotrophomonas	Home/work	14	9.28571	0.468807	4.14286	0.363137
US	Stenotrophomonas	ICU	9	9.88889	0.333333	5	0

## Sheet: 5 - wilcox results (genus)
country	genus	pvalue.argcount	pvalue.argcount.adjusted	stars.argcount	pvalue.num.res.classes	pvalue.num.res.classes.adjusted	stars.num.res.classes
PAK	Achromobacter	0.2278	0.278422		0.205903	0.242738
PAK	Stenotrophomonas	0.74283	0.817113		0.0241201	0.0442201	*
PAK	Pseudomonas	2.48724e-13	2.73597e-12	***	2.27837e-14	2.5062e-13	***
PAK	Brucella	1	1		1	1
PAK	Empedobacter	0.220671	0.278422		0.220671	0.242738
PAK	Enterobacter	0.000684149	0.00188141	**	0.000439686	0.00161218	**
PAK	Acinetobacter	0.000146413	0.000805272	***	0.000229317	0.00126125	**
PAK	Aeromonas	0.00116647	0.00256623	**	0.00111906	0.00246194	**
PAK	Comamonas	0.000582913	0.00188141	**	0.00067465	0.00185529	**
PAK	Citrobacter	0.122675	0.224905		0.135988	0.186983
PAK	Klebsiella	0.175935	0.276469		0.135179	0.186983
US	Acinetobacter	0.0880793	0.0880793		0.0860236	0.0860236
US	Agrobacterium	NA	NA	NA	NA	NA	NA
US	Pseudomonas	2.70123e-06	8.10368e-06	***	3.21316e-06	9.63947e-06	***
US	Stenotrophomonas	0.0063773	0.00956595	**	9.96049e-05	0.000149407	***
US	Delftia	NA	NA	NA	NA	NA	NA

## Sheet: 6 - summary ARG count (species)
country	Species	room.class	n	arg.count.mean	arg.count.sd	res.classes.mean	res.classes.sd
PAK	Achromobacter animicus	Home/work	1	1	NA	1	NA
PAK	Achromobacter mucicolens	Home/work	3	2.66667	0.57735	1.66667	0.57735
PAK	Achromobacter sp. ICU-F3	ICU	1	11	NA	7	NA
PAK	Achromobacter spanius	Home/work	1	1	NA	1	NA
PAK	Acinetobacter baumannii	ICU	4	10.5	4.43471	5.75	2.21736
PAK	Acinetobacter johnsonii	Home/work	9	3.33333	2.69258	2.44444	1.74005
PAK	Acinetobacter johnsonii	ICU	8	11.75	5.00714	6.25	1.83225
PAK	Acinetobacter junii	Home/work	2	1.5	0.707107	1.5	0.707107
PAK	Acinetobacter junii	ICU	4	9	4.08248	5.25	2.21736
PAK	Acinetobacter pittii	Home/work	1	6	NA	3	NA
PAK	Aeromonas caviae	Home/work	3	4.33333	1.1547	3	1
PAK	Aeromonas caviae	ICU	19	18.9474	9.33615	8.94737	2.24781
PAK	Aeromonas dhakensis	Home/work	2	4.5	0.707107	2.5	0.707107
PAK	Agrobacterium pusense	Home/work	2	3.5	0.707107	2.5	0.707107
PAK	Arcobacter butzleri	ICU	1	2	NA	2	NA
PAK	Brucella anthropi	ICU	1	15	NA	8	NA
PAK	Brucella intermedia	Home/work	1	4	NA	4	NA
PAK	Chromobacterium haemolyticum	Home/work	1	4	NA	1	NA
PAK	Citrobacter braakii	ICU	2	10	0	7	0
PAK	Citrobacter freundii	Home/work	1	2	NA	2	NA
PAK	Citrobacter freundii	ICU	21	20.2857	7.74689	8.95238	1.93588
PAK	Citrobacter portucalensis	ICU	1	2	NA	2	NA
PAK	Comamonas aquatica	Home/work	3	0.666667	1.1547	0.666667	1.1547
PAK	Comamonas aquatica	ICU	17	12.5882	3.33652	6.47059	1.12459
PAK	Comamonas terrigena	Home/work	2	2	0	2	0
PAK	Comamonas terrigena	ICU	1	11	NA	7	NA
PAK	Comamonas thiooxydans	ICU	5	10.2	4.02492	5.8	2.16795
PAK	Delftia tsuruhatensis	ICU	5	4.6	3.04959	1.8	1.30384
PAK	Empedobacter sp. PUB2-D1	Home/work	2	1	0	1	0
PAK	Empedobacter sp. PUB2-D1	ICU	2	5.5	0.707107	3.5	0.707107
PAK	Enterobacter bugandensis	Home/work	3	4	0	4	0
PAK	Enterobacter bugandensis	ICU	1	4	NA	4	NA
PAK	Enterobacter cloacae	Home/work	2	2.5	0.707107	2.5	0.707107
PAK	Enterobacter cloacae	ICU	2	16.5	0.707107	10	0
PAK	Enterobacter hormaechei	Home/work	2	4	0	4	0
PAK	Enterobacter hormaechei	ICU	2	20	5.65685	12.5	0.707107
PAK	Enterobacter kobei	ICU	4	20.5	1.73205	12.25	0.5
PAK	Enterobacter ludwigii	Home/work	1	5	NA	4	NA
PAK	Enterobacter roggenkampii	ICU	1	19	NA	12	NA
PAK	Enterobacter sp. PUB2-D2	Home/work	1	4	NA	4	NA
PAK	Escherichia coli	ICU	6	14.6667	4.0332	8.5	2.94958
PAK	Klebsiella aerogenes	ICU	1	5	NA	4	NA
PAK	Klebsiella michiganensis	ICU	10	14.8	6.28579	11.3	3.30151
PAK	Klebsiella pasteurii	ICU	1	15	NA	10	NA
PAK	Klebsiella pneumoniae	Home/work	1	6	NA	4	NA
PAK	Klebsiella pneumoniae	ICU	12	19.1667	5.25415	10.3333	1.49747
PAK	Klebsiella quasipneumoniae	ICU	1	20	NA	10	NA
PAK	Leclercia adecarboxylata	Home/work	1	3	NA	3	NA
PAK	Morganella sp. PRV1-B1	Home/work	1	3	NA	3	NA
PAK	Pantoea agglomerans	Home/work	1	4	NA	4	NA
PAK	Pantoea ananatis	Home/work	1	3	NA	2	NA
PAK	Pseudomonas aeruginosa	Home/work	7	8.57143	0.9759	5.14286	0.377964
PAK	Pseudomonas aeruginosa	ICU	28	10.5	3.55382	5.82143	1.09048
PAK	Pseudomonas alcaligenes	Home/work	1	1	NA	1	NA
PAK	Pseudomonas asiatica	Home/work	1	3	NA	2	NA
PAK	Pseudomonas atacamensis	Home/work	1	4	NA	2	NA
PAK	Pseudomonas chengduensis	Home/work	7	2.14286	0.377964	2.14286	0.377964
PAK	Pseudomonas chengduensis	ICU	4	6.25	8.5	3.75	3.5
PAK	Pseudomonas fulva	Home/work	1	2	NA	2	NA
PAK	Pseudomonas fulva	ICU	1	2	NA	2	NA
PAK	Pseudomonas juntendi	Home/work	1	3	NA	2	NA
PAK	Pseudomonas juntendi	ICU	2	25	14.1421	8	0
PAK	Pseudomonas mosselii	Home/work	13	5.69231	0.480384	2.69231	0.480384
PAK	Pseudomonas mosselii	ICU	2	5.5	0.707107	3	0
PAK	Pseudomonas nicosulfuronedens	ICU	3	7.66667	0.57735	4	0
PAK	Pseudomonas oleovorans	ICU	3	7	0	5	0
PAK	Pseudomonas otitidis	Home/work	4	3	0	3	0
PAK	Pseudomonas otitidis	ICU	1	3	NA	3	NA
PAK	Pseudomonas sediminis	ICU	1	9	NA	4	NA
PAK	Pseudomonas sichuanensis	Home/work	4	3	0	2	0
PAK	Pseudomonas sp. ICU-B6	ICU	2	12	0	5	0
PAK	Pseudomonas sp. ICU-D1	ICU	3	2	0	2	0
PAK	Pseudomonas sp. ICU-F1	ICU	3	12	0	4	0
PAK	Pseudomonas sp. ICU-F4	Home/work	2	1	0	1	0
PAK	Pseudomonas sp. ICU-F4	ICU	1	11	NA	4	NA
PAK	Pseudomonas sp. p106	Home/work	1	3	NA	2	NA
PAK	Pseudomonas sp. PRV1-B2	Home/work	1	2	NA	2	NA
PAK	Pseudomonas sp. PRV2-B1	Home/work	1	1	NA	1	NA
PAK	Pseudomonas sp. PUB1-F3	Home/work	1	2	NA	2	NA
PAK	Pseudomonas sp. PUB2-B1	Home/work	2	4.5	2.12132	2	0
PAK	Pseudomonas sp. PUB2-B1	ICU	3	17.6667	2.3094	7.66667	0.57735
PAK	Pseudomonas sp. PUB2-B2	Home/work	2	5	0	3	0
PAK	Pseudomonas sp. PUB2-B4	Home/work	1	4	NA	3	NA
PAK	Pseudomonas stutzeri	Home/work	17	1.82353	1.59041	1.29412	0.587868
PAK	Pseudomonas stutzeri	ICU	7	10.2857	5.87975	4.85714	2.1157
PAK	Pseudomonas toyotomiensis	Home/work	1	5	NA	4	NA
PAK	Serratia marcescens	ICU	3	18.6667	1.52753	10	1
PAK	Shewanella sp. ICU-D4	ICU	2	22.5	2.12132	11	0
PAK	Shewanella xiamenensis	ICU	2	10	9.89949	5.5	4.94975
PAK	Stenotrophomonas maltophilia	Home/work	26	9.73077	0.666795	4	0
PAK	Stenotrophomonas sp. ICU-B4	ICU	2	9	0	4	0
PAK	Stenotrophomonas sp. ICU-D9	ICU	1	13	NA	7	NA
PAK	Stenotrophomonas sp. ICU-F12	ICU	1	9	NA	4	NA
PAK	Stenotrophomonas sp. ICU-F32	ICU	1	10	NA	4	NA
PAK	Stenotrophomonas sp. ICU-FC1	ICU	2	8	0	4	0
PAK	Stenotrophomonas sp. ICU-FC2	ICU	2	14	0	6	0
PAK	Stenotrophomonas sp. PRV1-D4	Home/work	2	9	0	4	0
PAK	Stenotrophomonas sp. PRV2-D2	Home/work	1	9	NA	4	NA
PAK	Stenotrophomonas sp. PRV2-D6	Home/work	1	10	NA	5	NA
PAK	Stenotrophomonas sp. PUB2-F2	Home/work	1	9	NA	5	NA
US	Achromobacter marplatensis	Home/work	1	2	NA	2	NA
US	Achromobacter mucicolens	Home/work	1	2	NA	1	NA
US	Achromobacter xylosoxidans	Home/work	2	5	0	4	0
US	Acinetobacter baumannii	Home/work	3	4.66667	0.57735	3.66667	0.57735
US	Acinetobacter courvalinii	Home/work	1	4	NA	2	NA
US	Acinetobacter johnsonii	Home/work	7	1	0	1	0
US	Acinetobacter johnsonii	ICU	2	1	0	1	0
US	Acinetobacter junii	Home/work	1	1	NA	1	NA
US	Acinetobacter pittii	Home/work	1	6	NA	3	NA
US	Acinetobacter sp. HM1-D4	Home/work	6	4	0	3	0
US	Acinetobacter ursingii	Home/work	15	1.86667	0.351866	1.86667	0.351866
US	Aeromonas caviae	Home/work	2	5	0	4	0
US	Agrobacterium pusense	Home/work	5	3	0	2	0
US	Agrobacterium pusense	ICU	1	3	NA	2	NA
US	Agrobacterium sp. HM1-D1	Home/work	6	3	0	2	0
US	Brucella anthropi	Home/work	4	4	0	4	0
US	Citrobacter freundii	Home/work	1	2	NA	2	NA
US	Citrobacter portucalensis	Home/work	1	2	NA	2	NA
US	Comamonas terrigena	Home/work	3	1	0	1	0
US	Delftia tsuruhatensis	Home/work	1	3	NA	1	NA
US	Delftia tsuruhatensis	ICU	1	3	NA	1	NA
US	Empedobacter sp. PUB2-D1	Home/work	1	1	NA	1	NA
US	Enterobacter asburiae	Home/work	5	5	0	5	0
US	Enterobacter kobei	Home/work	2	4	0	4	0
US	Enterobacter roggenkampii	Home/work	5	2.6	1.81659	2.6	1.81659
US	Escherichia coli	Home/work	1	2	NA	1	NA
US	Klebsiella grimontii	Home/work	5	4	0	4	0
US	Klebsiella michiganensis	Home/work	4	5.5	1	5.5	1
US	Klebsiella oxytoca	Home/work	1	4	NA	4	NA
US	Klebsiella pneumoniae	Home/work	1	6	NA	4	NA
US	Mitsuaria sp. HM2-D4	Home/work	1	4	NA	3	NA
US	Pantoea brenneri	Home/work	2	2	0	2	0
US	Pantoea sp. PUB1-B3	Home/work	1	2	NA	2	NA
US	Pigmentiphaga sp. HM1-D2	Home/work	1	2	NA	2	NA
US	Pseudomonas aeruginosa	Home/work	7	8.28571	0.48795	5.28571	0.48795
US	Pseudomonas aeruginosa	ICU	13	8.76923	0.438529	5.76923	0.438529
US	Pseudomonas alcaligenes	Home/work	1	2	NA	2	NA
US	Pseudomonas atacamensis	Home/work	1	4	NA	2	NA
US	Pseudomonas carnis	Home/work	1	3	NA	3	NA
US	Pseudomonas fulva	Home/work	1	2	NA	2	NA
US	Pseudomonas juntendi	Home/work	8	3	0	2	0
US	Pseudomonas monteilii	ICU	1	5	NA	3	NA
US	Pseudomonas nitroreducens	Home/work	2	2	0	2	0
US	Pseudomonas oleovorans	Home/work	3	0	0	0	0
US	Pseudomonas putida	Home/work	1	4	NA	3	NA
US	Pseudomonas sp. HM1-B1	Home/work	5	3.2	1.09545	3.2	1.09545
US	Pseudomonas sp. HM1-D3	Home/work	2	3	0	2	0
US	Pseudomonas sp. ICU-D3	ICU	1	4	NA	3	NA
US	Pseudomonas sp. PUB2-B3	Home/work	1	2	NA	2	NA
US	Sphingobium yanoikuyae	ICU	3	3	0	1	0
US	Stenotrophomonas maltophilia	Home/work	9	9.22222	0.440959	4	0
US	Stenotrophomonas sp. ICU-D2	Home/work	1	10	NA	5	NA
US	Stenotrophomonas sp. ICU-D2	ICU	4	9.75	0.5	5	0
US	Stenotrophomonas sp. ICU-D9	ICU	4	10	0	5	0
US	Stenotrophomonas sp. ICU-F12	Home/work	1	9	NA	4	NA
US	Stenotrophomonas sp. ICU21-D1	ICU	1	10	NA	5	NA
US	Stenotrophomonas sp. PRV1-D4	Home/work	2	9	0	4	0
US	Stenotrophomonas sp. PRV2-D2	Home/work	1	10	NA	5	NA

## Sheet: 7 - wilcox results (species)
country	species	pvalue.argcount	pvalue.argcount.adjusted	stars.argcount	pvalue.num.res.classes	pvalue.num.res.classes.adjusted	stars.num.res.classes
PAK	Pseudomonas mosselii	0.678069	0.678069		0.438711	0.509469
PAK	Pseudomonas otitidis	NA	NA	NA	NA	NA	NA
PAK	Enterobacter bugandensis	NA	NA	NA	NA	NA	NA
PAK	Pseudomonas stutzeri	0.000181875	0.00309187	**	9.91438e-05	0.00168544	**
PAK	Comamonas terrigena	0.4795	0.58225		0.4795	0.509469
PAK	Pseudomonas sp. ICU-F4	0.4795	0.58225		0.4795	0.509469
PAK	Pseudomonas chengduensis	0.67415	0.678069		0.67415	0.67415
PAK	Acinetobacter johnsonii	0.00272019	0.0231216	*	0.00294546	0.0250364	*
PAK	Empedobacter sp. PUB2-D1	0.220671	0.375141		0.220671	0.312618
PAK	Enterobacter cloacae	0.245278	0.379066		0.220671	0.312618
PAK	Enterobacter hormaechei	0.220671	0.375141		0.220671	0.312618
PAK	Pseudomonas fulva	NA	NA	NA	NA	NA	NA
PAK	Pseudomonas sp. PUB2-B1	0.138641	0.295028		0.128147	0.283274
PAK	Pseudomonas juntendi	0.540291	0.61233		0.4795	0.509469
PAK	Acinetobacter junii	0.105193	0.295028		0.152661	0.28836
PAK	Pseudomonas aeruginosa	0.360016	0.510023		0.124705	0.283274
PAK	Comamonas aquatica	0.00752812	0.0405573	*	0.00696475	0.0394669	*
PAK	Aeromonas caviae	0.0095429	0.0405573	*	0.00946974	0.0402464	*
PAK	Klebsiella pneumoniae	0.138836	0.295028		0.133306	0.283274
PAK	Citrobacter freundii	0.108901	0.295028		0.121382	0.283274
US	Agrobacterium pusense	NA	NA	NA	NA	NA	NA
US	Acinetobacter johnsonii	NA	NA	NA	NA	NA	NA
US	Delftia tsuruhatensis	NA	NA	NA	NA	NA	NA
US	Pseudomonas aeruginosa	0.0449263	0.0898525		0.0449263	0.0449263	*
US	Stenotrophomonas sp. ICU-D2	1	1		NA	NA	NA

## Sheet: 8 - AST results
sample	species	date	Ampicillin	Ampicillin.interp	Cefazolin	Cefazolin.interp	Cefotetan	Cefotetan.interp	Ceftriaxone	Ceftriaxone.interp	Ceftazidime	Ceftazidime.interp	Cefepime	Cefepime.interp	Meropenem	Meropenem.interp	Imipenem	Imipenem.interp	Pipercillin-Tazobactam	Pipercillin-Tazobactam.interp	Ceftolozane-Tazobactam	Ceftolozane-Tazobactam.interp	Ceftazidime-Avibactam	Ceftazidime-Avibactam.interp	Ampicillin-Sulbactam	Ampicillin-Sulbactam.interp	Ciprofloxacin	Ciprofloxacin.interp	Levofloxacin	Levofloxacin.interp	Gentamicin	Gentamicin.interp	Amikacin	Amikacin.interp	Trimethoprim-sulfa	Trimethoprim-sulfa.interp	Fosfomycin	Fosfomycin.interp	Colistin	Colistin.interp	Aztreonam	Aztreonam.interp	Doxycycline	Doxycycline.interp	Minocycline	Minocycline.interp	Tigecycline	Tigecycline.interp	Nitrofurantoin
PK-PRV2-MO1-D2	Acinetobacter johnsonii	43686	18	No Interpretation	6	No Interpretation	9	No Interpretation	22	Susceptible	16	Intermediate	21	Susceptible	25	Susceptible	32	Susceptible	22	Susceptible	21	No Interpretation	18	No Interpretation	27	Susceptible	11	Resistant	15	No Interpretation	24	Susceptible	25	Susceptible	6	Resistant	20	No Interpretation	16	Susceptible	14	No Interpretation	30	Susceptible	30	Susceptible	24	No Interpretation	9
PK-PRV2-MO1-F2	Enterobacter ludwigii	43616	6	Resistant	6	Resistant	11	Resistant	31	Susceptible	27	Susceptible	33	Susceptible	11	Resistant	6	Resistant	26	Susceptible	26	Susceptible	28	Susceptible	6	Resistant	31	Susceptible	31	Susceptible	23	Susceptible	23	Susceptible	31	Susceptible	6	Resistant	16	Susceptible	22	Susceptible	17	Susceptible	21	Susceptible	23	No Interpretation	24
PK-PUB1-MO1-B4	Acinetobacter johnsonii	43686	13	No Interpretation	11	No Interpretation	15	No Interpretation	24	Susceptible	20	Susceptible	19	Susceptible	27	Susceptible	32	Susceptible	25	Susceptible	24	No Interpretation	26	No Interpretation	30	Susceptible	6	Resistant	11	No Interpretation	28	Susceptible	28	Susceptible	35	Susceptible	21	No Interpretation	17	Susceptible	23	No Interpretation	27	Susceptible	34	Susceptible	26	No Interpretation	10
PK-PUB1-MO1-D3	Acinetobacter johnsonii	43686	17	No Interpretation	6	No Interpretation	9	No Interpretation	21	Susceptible	17	Intermediate	23	Susceptible	27	Susceptible	33	Susceptible	20	Intermediate	22	No Interpretation	15	No Interpretation	28	Susceptible	6	Resistant	13	No Interpretation	11	Resistant	24	Susceptible	10	Resistant	21	No Interpretation	16	Susceptible	15	No Interpretation	29	Susceptible	32	Susceptible	24	No Interpretation	6
PK-PUB1-MO1-F1	Acinetobacter johnsonii	43686	18	No Interpretation	6	No Interpretation	11	No Interpretation	21	Susceptible	17	Intermediate	20	Susceptible	26	Susceptible	35	Susceptible	21	Susceptible	20	No Interpretation	21	No Interpretation	25	Susceptible	25	Susceptible	26	No Interpretation	25	Susceptible	26	Susceptible	28	Susceptible	23	No Interpretation	17	Susceptible	15	No Interpretation	30	Susceptible	33	Susceptible	24	No Interpretation	6
PK-PUB1-MO1-FC1	Acinetobacter junii	43686	21	No Interpretation	12	No Interpretation	19	No Interpretation	25	Susceptible	25	Susceptible	29	Susceptible	31	Susceptible	35	Susceptible	30	Susceptible	28	No Interpretation	24	No Interpretation	34	Susceptible	31	Susceptible	32	No Interpretation	29	Susceptible	28	Susceptible	30	Susceptible	21	No Interpretation	16	Susceptible	25	No Interpretation	38	Susceptible	41	Susceptible	31	No Interpretation	30
PK-PUB2-MO1-B3	Acinetobacter johnsonii	43686	18	No Interpretation	6	No Interpretation	11	No Interpretation	25	Susceptible	18	Susceptible	25	Susceptible	30	Susceptible	36	Susceptible	23	Susceptible	24	No Interpretation	18	No Interpretation	29	Susceptible	13	Resistant	18	No Interpretation	25	Susceptible	26	Susceptible	6	Resistant	23	No Interpretation	18	Susceptible	16	No Interpretation	33	Susceptible	35	Susceptible	27	No Interpretation	8
PK-PUB2-MO1-D1	Acinetobacter johnsonii	43686	20	No Interpretation	6	No Interpretation	11	No Interpretation	20	Intermediate	18	Susceptible	16	Intermediate	24	Susceptible	32	Susceptible	22	Susceptible	21	No Interpretation	16	No Interpretation	29	Susceptible	10	Resistant	14	No Interpretation	29	Susceptible	40	Susceptible	6	Resistant	20	No Interpretation	21	Susceptible	18	No Interpretation	27	Susceptible	11	Resistant	21	No Interpretation	10
PK-PRV2-MO2-D1	Acinetobacter johnsonii	43693	21	No Interpretation	11	No Interpretation	17	No Interpretation	25	Susceptible	21	Susceptible	18	Susceptible	30	Susceptible	40	Susceptible	24	Susceptible	22	No Interpretation	25	No Interpretation	28	Susceptible	28	Susceptible	30	No Interpretation	25	Susceptible	26	Susceptible	33	Susceptible	26	No Interpretation	18	Susceptible	25	No Interpretation	31	Susceptible	33	Susceptible	24	No Interpretation	15
PK-PRV2-MO2-F1	Acinetobacter junii	43693	23	No Interpretation	15	No Interpretation	18	No Interpretation	24	Susceptible	24	Susceptible	29	Susceptible	29	Susceptible	35	Susceptible	28	Susceptible	26	No Interpretation	20	No Interpretation	30	Susceptible	28	Susceptible	29	No Interpretation	24	Susceptible	25	Susceptible	30	Susceptible	15	No Interpretation	15	Susceptible	25	No Interpretation	28	Susceptible	31	Susceptible	22	No Interpretation	6
PK-PUB1-MO2-B1	Acinetobacter pittii	43693	7	No Interpretation	6	No Interpretation	6	No Interpretation	16	Intermediate	20	Susceptible	23	Susceptible	25	Susceptible	30	Susceptible	22	Susceptible	22	No Interpretation	18	No Interpretation	26	Susceptible	28	Susceptible	29	No Interpretation	22	Susceptible	24	Susceptible	26	Susceptible	10	No Interpretation	15	Susceptible	16	No Interpretation	30	Susceptible	30	Susceptible	23	No Interpretation	6
PK-PUB1-MO2-D1	Acinetobacter johnsonii	43693	22	No Interpretation	11	No Interpretation	15	No Interpretation	24	Susceptible	21	Susceptible	20	Susceptible	29	Susceptible	36	Susceptible	24	Susceptible	22	No Interpretation	26	No Interpretation	32	Susceptible	28	Susceptible	28	No Interpretation	27	Susceptible	28	Susceptible	30	Susceptible	26	No Interpretation	18	Susceptible	22	No Interpretation	32	Susceptible	32	Susceptible	23	No Interpretation	11
PK-PUB2-MO2-D5	Empedobacter sp. PUB2-D1	43693	26	No Interpretation	18	No Interpretation	19	No Interpretation	27	Susceptible	24	Susceptible	23	Susceptible	32	Susceptible	39	Susceptible	28	Susceptible	27	No Interpretation	29	No Interpretation	34	Susceptible	6	Resistant	15	No Interpretation	26	Susceptible	25	Susceptible	30	Susceptible	24	No Interpretation	17	Susceptible	25	No Interpretation	34	Susceptible	36	Susceptible	25	No Interpretation	15
PK-PUB2-MO2-F2	Pseudomonas sp. PUB2-B2	43616	6	Resistant	6	Resistant	10	Resistant	29	Susceptible	26	Susceptible	32	Susceptible	31	Susceptible	30	Susceptible	28	Susceptible	25	Susceptible	29	Susceptible	6	Resistant	35	Susceptible	31	Susceptible	22	Susceptible	23	Susceptible	31	Susceptible	22	Susceptible	15	Susceptible	32	Susceptible	19	Susceptible	19	Susceptible	22	No Interpretation	24
PK-PRV2-MO3-D3	Acinetobacter johnsonii	43693	21	No Interpretation	6	No Interpretation	11	No Interpretation	24	Susceptible	21	Susceptible	24	Susceptible	30	Susceptible	36	Susceptible	24	Susceptible	24	No Interpretation	25	No Interpretation	29	Susceptible	26	Susceptible	28	No Interpretation	25	Susceptible	25	Susceptible	30	Susceptible	25	No Interpretation	17	Susceptible	18	No Interpretation	32	Susceptible	33	Susceptible	25	No Interpretation	10
PK-PRV2-MO3-D5	Citrobacter freundii	43776	15	Intermediate	20	Intermediate	35	Susceptible	34	Susceptible	28	Susceptible	37	Susceptible	32	Susceptible	29	Susceptible	29	Susceptible	29	Susceptible	29	Susceptible	21	Susceptible	22	Intermediate	23	Susceptible	25	Susceptible	25	Susceptible	33	Susceptible	28	Susceptible	15	Susceptible	34	Susceptible	18	Susceptible	18	Susceptible	21	No Interpretation	24
PK-PRV2-MO3-F2	Enterobacter cloacae	43616	6	Resistant	6	Resistant	22	Susceptible	30	Susceptible	28	Susceptible	35	Susceptible	31	Susceptible	28	Susceptible	29	Susceptible	27	Susceptible	14	Resistant	28	Susceptible	32	Susceptible	31	Susceptible	23	Susceptible	22	Susceptible	32	Susceptible	22	Susceptible	16	Susceptible	32	Susceptible	21	Susceptible	23	Susceptible	23	No Interpretation	22
PK-PUB2-MO3-D2	Enterobacter sp. PUB2-D2	43616	12	Resistant	6	Resistant	26	Susceptible	27	Susceptible	25	Susceptible	32	Susceptible	30	Susceptible	27	Susceptible	27	Susceptible	25	Susceptible	28	Susceptible	21	Susceptible	32	Susceptible	32	Susceptible	24	Susceptible	24	Susceptible	30	Susceptible	21	Susceptible	15	Susceptible	32	Susceptible	17	Susceptible	19	Susceptible	22	No Interpretation	24
PK-PRV1-MO4-D2	Enterobacter cloacae	43742	9	Resistant	12	Resistant	28	Susceptible	32	Susceptible	30	Susceptible	35	Susceptible	34	Susceptible	33	Susceptible	30	Susceptible	28		31	Susceptible	14	Intermediate	38	Susceptible	33	Susceptible	24	Susceptible	22	Susceptible	32	Susceptible	6	Resistant	6	Resistant	35	Susceptible	22	Susceptible	22	Susceptible	23	No Interpretation	20
PK-PUB1-MO4-B4	Enterobacter bugandensis	43616	6	Resistant	6	Resistant	8	Resistant	14	Resistant	9	Resistant	30	Susceptible	29	Susceptible	28	Susceptible	19	Intermediate	19	Intermediate	26	Susceptible	9	Resistant	31	Susceptible	31	Susceptible	24	Susceptible	22	Susceptible	32	Susceptible	21	Susceptible	16	Susceptible	15	Resistant	20	Susceptible	21	Susceptible	21	No Interpretation	23
PK-PUB1-MO4-F2	Enterobacter bugandensis	43616	6	Resistant	6	Resistant	26	Susceptible	29	Susceptible	28	Susceptible	33	Susceptible	31	Susceptible	27	Susceptible	28	Susceptible	26	Susceptible	29	Susceptible	17	Susceptible	33	Susceptible	31	Susceptible	24	Susceptible	23	Susceptible	33	Susceptible	19	Susceptible	15	Susceptible	31	Susceptible	19	Susceptible	20	Susceptible	21	No Interpretation	24
PK-PUB2-MO4-D2	Klebsiella pneumoniae	43607	6	Resistant	21	Intermediate	31	Susceptible	30	Susceptible	28	Susceptible	32	Susceptible	29	Susceptible	28	Susceptible	25	Susceptible	27	Susceptible	28	Susceptible	21	Susceptible	30	Susceptible	28	Susceptible	21	Susceptible	21	Susceptible	20	Susceptible	16	Susceptible	14	Susceptible	32	Susceptible	17	Susceptible	19	Susceptible	20	No Interpretation	22
PK-PUB2-MO4-D2	Klebsiella pneumoniae	43728	6	Resistant	25	Susceptible	31	Susceptible	32	Susceptible	30	Susceptible	33	Susceptible	31	Susceptible	30	Susceptible	27	Susceptible	29	Susceptible	32	Susceptible	21	Susceptible	31	Susceptible	30	Susceptible	23	Susceptible	24	Susceptible	27	Susceptible	16	Susceptible	14	Susceptible	34	Susceptible	19	Susceptible	20	Susceptible	21	No Interpretation	19
PK1-MO1-ICU-B1	Enterobacter kobei	43616	6	Resistant	6	Resistant	12	Resistant	10	Resistant	6	Resistant	22	Intermediate	15	Resistant	19	Resistant	15	Resistant	6	Resistant	13	Resistant	6	Resistant	28	Susceptible	32	Susceptible	6	Resistant	19	Susceptible	6	Resistant	6	Resistant	16	Susceptible	32	Susceptible	14	Susceptible	16	Susceptible	20	No Interpretation	25
PK1-MO1-ICU-B5	Enterobacter kobei	43616	6	Resistant	6	Resistant	12	Resistant	10	Resistant	6	Resistant	22	Intermediate	15	Resistant	19	Resistant	15	Resistant	6	Resistant	12	Resistant	6	Resistant	30	Susceptible	32	Susceptible	6	Resistant	20	Susceptible	6	Resistant	6	Resistant	16	Susceptible	33	Susceptible	14	Susceptible	18	Susceptible	21	No Interpretation	25
PK1-MO1-ICU-D3	Klebsiella michiganensis	43600	6	Resistant	6	Resistant	27	Susceptible	8	Resistant	7	Resistant	19	Intermediate	23	Susceptible	25	Susceptible	13	Resistant	14	Resistant	28	Susceptible	8	Resistant	12	Resistant	15	Intermediate	24	Susceptible	25	Susceptible	30	Susceptible	26	Susceptible	17	Susceptible	7	Resistant	24	Susceptible	26	Susceptible	26	No Interpretation	29
PK1-MO1-ICU-D4	Citrobacter freundii	43637	6	Resistant	6	Resistant	10	Resistant	6	Resistant	6	Resistant	18	Resistant	19	Resistant	21	Intermediate	10	Resistant	10	Resistant	28	Susceptible	6	Resistant	14	Resistant	19	Resistant	9	Resistant	22	Susceptible	6	Resistant	28	Susceptible	16	Susceptible	6	Resistant	11	Intermediate	20	Susceptible	24	No Interpretation	26
PK1-MO1-ICU-D5	Klebsiella quasipneumoniae	43728	6	Resistant	6	Resistant	24	Susceptible	6	Resistant	10	Resistant	16	Resistant	19	Resistant	24	Susceptible	9	Resistant	15	Resistant	26	Susceptible	6	Resistant	13	Resistant	20	Intermediate	6	Resistant	20	Susceptible	6	Resistant	21	Susceptible	15	Susceptible	8	Resistant	19	Susceptible	22	Susceptible	23	No Interpretation	21
PK1-MO1-ICU-F1	Enterobacter kobei	43616	6	Resistant	6	Resistant	12	Resistant	9	Resistant	6	Resistant	22	Intermediate	15	Resistant	19	Resistant	15	Resistant	6	Resistant	13	Resistant	6	Resistant	29	Susceptible	32	Susceptible	6	Resistant	20	Susceptible	6	Resistant	6	Resistant	16	Susceptible	32	Susceptible	14	Susceptible	16	Susceptible	20	No Interpretation	25
PK1-MO2-ICU-B1	Enterobacter roggenkampii	43616	6	Resistant	6	Resistant	12	Resistant	10	Resistant	6	Resistant	20	Intermediate	15	Resistant	17	Resistant	16	Resistant	6	Resistant	6	Resistant	6	Resistant	18	Resistant	21	Susceptible	22	Susceptible	20	Susceptible	6	Resistant	19	Susceptible	16	Susceptible	31	Susceptible	15	Susceptible	19	Susceptible	19	No Interpretation	22
PK1-MO2-ICU-B4	Klebsiella michiganensis	43600	10	Resistant	24	Susceptible	32	Susceptible	33	Susceptible	30	Susceptible	34	Susceptible	32	Susceptible	29	Susceptible	29	Susceptible	27	Susceptible	31	Susceptible	20	Susceptible	29	Susceptible	32	Susceptible	23	Susceptible	21	Susceptible	6	Resistant	23	Susceptible	16	Susceptible	37	Susceptible	12	Intermediate	18	Susceptible	23	No Interpretation	28
PK1-MO2-ICU-D1	Klebsiella pneumoniae	43600	6	Resistant	6	Resistant	13	Intermediate	7	Resistant	6	Resistant	18	Resistant	15	Resistant	20	Intermediate	11	Resistant	6	Resistant	16	Resistant	6	Resistant	16	Resistant	22	Susceptible	25	Susceptible	21	Susceptible	6	Resistant	18	Susceptible	15	Susceptible	35	Susceptible	9	Resistant	17	Susceptible	23	No Interpretation	20
PK1-MO2-ICU-D2	Citrobacter freundii	43637	6	Resistant	6	Resistant	12	Resistant	6	Resistant	6	Resistant	15	Resistant	16	Resistant	18	Resistant	9	Resistant	6	Resistant	13	Resistant	6	Resistant	20	Resistant	25	Susceptible	23	Susceptible	21	Susceptible	6	Resistant	26	Susceptible	14	Susceptible	32	Susceptible	9	Resistant	16	Susceptible	22	No Interpretation	23
PK1-MO2-ICU-D4	Klebsiella michiganensis	43600	6	Resistant	6	Resistant	12	Resistant	6	Resistant	6	Resistant	18	Resistant	13	Resistant	16	Resistant	10	Resistant	6	Resistant	11	Resistant	6	Resistant	18	Resistant	24	Susceptible	23	Susceptible	20	Susceptible	6	Resistant	24	Susceptible	16	Susceptible	36	Susceptible	11	Intermediate	17	Susceptible	24	No Interpretation	28
PK1-MO2-ICU-F1	Citrobacter freundii	43637	6	Resistant	6	Resistant	18	Susceptible	12	Resistant	10	Resistant	29	Susceptible	29	Susceptible	26	Susceptible	22	Susceptible	20	Susceptible	28	Susceptible	9	Resistant	20	Resistant	16	Resistant	6	Resistant	6	Resistant	6	Resistant	27	Susceptible	14	Susceptible	17	Resistant	11	Intermediate	18	Susceptible	22	No Interpretation	24
PK1-MO2-ICU-FC1	Acinetobacter junii	43686	6	No Interpretation	6	No Interpretation	6	No Interpretation	6	Resistant	6	Resistant	13	Resistant	6	Resistant	7	Resistant	20	Intermediate	6	No Interpretation	6	No Interpretation	16	Susceptible	30	Susceptible	29	No Interpretation	12	Resistant	18	Susceptible	33	Susceptible	18	No Interpretation	13	Susceptible	29	No Interpretation	31	Susceptible	33	Susceptible	24	No Interpretation	20
PK1-MO3-ICU-B1	Enterobacter hormaechei	43616	6	Resistant	6	Resistant	6	Resistant	6	Resistant	6	Resistant	14	Resistant	15	Resistant	18	Resistant	11	Resistant	6	Resistant	17	Resistant	6	Resistant	16	Resistant	21	Susceptible	21	Susceptible	19	Susceptible	6	Resistant	23	Susceptible	15	Susceptible	29	Susceptible	11	Intermediate	17	Susceptible	18	No Interpretation	19
PK1-MO3-ICU-B4	Citrobacter freundii	43644	6	Resistant	6	Resistant	6	Resistant	6	Resistant	6	Resistant	9	Resistant	9	Resistant	17	Resistant	6	Resistant	6	Resistant	13	Resistant	6	Resistant	6	Resistant	6	Resistant	6	Resistant	6	Resistant	6	Resistant	29	Susceptible	15	Susceptible	15	Resistant	11	Intermediate	13	Intermediate	22	No Interpretation	26
PK1-MO3-ICU-D1	Citrobacter freundii	43644	6	Resistant	6	Resistant	6	Resistant	6	Resistant	6	Resistant	13	Resistant	14	Resistant	19	Resistant	6	Resistant	6	Resistant	11	Resistant	6	Resistant	19	Resistant	16	Resistant	6	Resistant	6	Resistant	6	Resistant	28	Susceptible	16	Susceptible	18	Intermediate	12	Intermediate	20	Susceptible	23	No Interpretation	28
PK1-MO3-ICU-D4	Klebsiella michiganensis	43607	6	Resistant	6	Resistant	12	Resistant	6	Resistant	6	Resistant	18	Resistant	14	Resistant	17	Resistant	10	Resistant	6	Resistant	8	Resistant	6	Resistant	17	Resistant	23	Susceptible	23	Susceptible	21	Susceptible	6	Resistant	23	Susceptible	16	Susceptible	35	Susceptible	11	Intermediate	19	Susceptible	23	No Interpretation	29
PK1-MO3-ICU-F1	Citrobacter freundii	43644	6	Resistant	6	Resistant	20	Susceptible	14	Resistant	11	Resistant	33	Susceptible	31	Susceptible	29	Susceptible	25	Susceptible	21	Susceptible	30	Susceptible	6	Resistant	20	Resistant	17	Intermediate	6	Resistant	6	Resistant	6	Resistant	27	Susceptible	15	Susceptible	19	Intermediate	12	Intermediate	19	Susceptible	22	No Interpretation	25
PK1-MO3-ICU-FC1	Acinetobacter junii	43693	6	No Interpretation	6	No Interpretation	10	No Interpretation	6	Resistant	6	Resistant	15	Intermediate	10	Resistant	16	Resistant	24	Susceptible	11	No Interpretation	6	No Interpretation	25	Susceptible	30	Susceptible	30	No Interpretation	24	Susceptible	11	Resistant	6	Resistant	26	No Interpretation	11	Susceptible	27	No Interpretation	23	Susceptible	32	Susceptible	21	No Interpretation	7
PK1-MO4-ICU-B2	Klebsiella michiganensis	43607	6	Resistant	6	Resistant	12	Resistant	6	Resistant	6	Resistant	17	Resistant	14	Resistant	15	Resistant	10	Resistant	6	Resistant	11	Resistant	6	Resistant	17	Resistant	22	Susceptible	22	Susceptible	20	Susceptible	6	Resistant	22	Susceptible	15	Susceptible	32	Susceptible	11	Intermediate	18	Susceptible	22	No Interpretation	28
PK1-MO4-ICU-D2	Citrobacter freundii	43644	6	Resistant	6	Resistant	12	Resistant	6	Resistant	6	Resistant	12	Resistant	17	Resistant	20	Intermediate	6	Resistant	6	Resistant	18	Resistant	6	Resistant	6	Resistant	6	Resistant	6	Resistant	20	Susceptible	6	Resistant	29	Susceptible	15	Susceptible	33	Susceptible	6	Resistant	6	Resistant	17	No Interpretation	26
PK1-MO4-ICU-D3	Klebsiella pasteurii	43607	6	Resistant	6	Resistant	31	Susceptible	10	Resistant	15	Resistant	21	Intermediate	31	Susceptible	31	Susceptible	22	Susceptible	21	Susceptible	30	Susceptible	31	Susceptible	12	Resistant	19	Intermediate	6	Resistant	17	Susceptible	6	Resistant	21	Susceptible	16	Susceptible	11	Resistant	10	Resistant	14	Intermediate	21	No Interpretation	28
PK1-MO4-ICU-F1	Enterobacter kobei	43616	6	Resistant	6	Resistant	14	Intermediate	10	Resistant	6	Resistant	22	Intermediate	16	Resistant	19	Resistant	14	Resistant	6	Resistant	13	Resistant	6	Resistant	15	Resistant	23	Susceptible	24	Susceptible	19	Susceptible	6	Resistant	6	Resistant	16	Susceptible	33	Susceptible	13	Intermediate	18	Susceptible	21	No Interpretation	25
PK2-MO1-ICU-B1	Klebsiella pneumoniae	43742	6	Resistant	6	Resistant	10	Resistant	6	Resistant	6	Resistant	13	Resistant	15	Resistant	22	Intermediate	11	Resistant	6		18	Resistant	6	Resistant	10	Resistant	12	Resistant	25	Susceptible	24	Susceptible	6	Resistant	20	Susceptible	15	Susceptible	6	Resistant	13	Intermediate	14	Intermediate	18	No Interpretation	18
PK2-MO1-ICU-D2	Enterobacter cloacae	43616	6	Resistant	6	Resistant	6	Resistant	6	Resistant	12	Resistant	11	Resistant	26	Susceptible	27	Susceptible	22	Susceptible	21	Susceptible	26	Susceptible	6	Resistant	16	Resistant	25	Susceptible	6	Resistant	18	Susceptible	6	Resistant	6	Resistant	16	Susceptible	13	Resistant	18	Susceptible	23	Susceptible	24	No Interpretation	31
PK2-MO1-ICU-2MIN1	Acinetobacter junii	43686	24	No Interpretation	14	No Interpretation	18	No Interpretation	25	Susceptible	26	Susceptible	31	Susceptible	31	Susceptible	36	Susceptible	31	Susceptible	28	No Interpretation	22	No Interpretation	33	Susceptible	29	Susceptible	29	No Interpretation	28	Susceptible	27	Susceptible	32	Susceptible	16	No Interpretation	11	Susceptible	25	No Interpretation	28	Susceptible	32	Susceptible	23	No Interpretation	6
PK2-MO1-ICU-D8	Acinetobacter johnsonii	43686	9	No Interpretation	6	No Interpretation	6	No Interpretation	11	Resistant	6	Resistant	13	Resistant	10	Resistant	12	Resistant	21	Susceptible	13	No Interpretation	6	No Interpretation	26	Susceptible	6	Resistant	13	No Interpretation	21	Susceptible	9	Resistant	6	Resistant	24	No Interpretation	17	Susceptible	19	No Interpretation	21	Susceptible	28	Susceptible	21	No Interpretation	10
PK2-MO2-ICU-B1	Klebsiella pneumoniae	43600	6	Resistant	6	Resistant	31	Susceptible	10	Resistant	15	Resistant	22	Intermediate	29	Susceptible	30	Susceptible	24	Susceptible	25	Susceptible	29	Susceptible	18	Susceptible	19	Resistant	19	Intermediate	21	Susceptible	22	Susceptible	6	Resistant	21	Susceptible	15	Susceptible	17	Resistant	8	Resistant	11	Resistant	22	No Interpretation	21
PK2-MO2-ICU-D1	Klebsiella pneumoniae	43600	6	Resistant	6	Resistant	11	Resistant	6	Resistant	10	Resistant	11	Resistant	13	Resistant	22	Intermediate	6	Resistant	10	Resistant	24	Susceptible	6	Resistant	6	Resistant	6	Resistant	6	Resistant	6	Resistant	6	Resistant	19	Susceptible	11	Susceptible	6	Resistant	6	Resistant	6	Resistant	21	No Interpretation	10
PK2-MO2-ICU-D1	Klebsiella pneumoniae	43728	6	Resistant	6	Resistant	8	Resistant	6	Resistant	6	Resistant	6	Resistant	12	Resistant	22	Intermediate	6	Resistant	9	Resistant	24	Susceptible	6	Resistant	6	Resistant	6	Resistant	6	Resistant	6	Resistant	6	Resistant	18	Susceptible	12	Susceptible	6	Resistant	6	Resistant	6	Resistant	22	No Interpretation	6
PK2-MO2-ICU-D2	Citrobacter freundii	43637	6	Resistant	6	Resistant	9	Resistant	6	Resistant	6	Resistant	11	Resistant	14	Resistant	15	Resistant	8	Resistant	6	Resistant	11	Resistant	6	Resistant	6	Resistant	10	Resistant	6	Resistant	6	Resistant	6	Resistant	26	Susceptible	14	Susceptible	14	Resistant	21	Susceptible	22	Susceptible	25	No Interpretation	24
PK2-MO2-ICU-D5	Klebsiella michiganensis	43600	6	Resistant	6	Resistant	11	Resistant	6	Resistant	6	Resistant	11	Resistant	13	Resistant	15	Resistant	8	Resistant	6	Resistant	6	Resistant	6	Resistant	17	Resistant	21	Susceptible	23	Susceptible	21	Susceptible	6	Resistant	23	Susceptible	15	Susceptible	32	Susceptible	11	Intermediate	18	Susceptible	23	No Interpretation	27
PK2-MO2-ICU-F1	Klebsiella pneumoniae	43600	6	Resistant	6	Resistant	31	Susceptible	10	Resistant	17	Resistant	21	Intermediate	30	Susceptible	31	Susceptible	26	Susceptible	25	Susceptible	29	Susceptible	16	Susceptible	21	Resistant	21	Susceptible	24	Susceptible	24	Susceptible	6	Resistant	22	Susceptible	15	Susceptible	18	Intermediate	8	Resistant	12	Resistant	22	No Interpretation	21
PK2-MO3-ICU-B1	Citrobacter freundii	43644	6	Resistant	6	Resistant	10	Resistant	6	Resistant	6	Resistant	10	Resistant	13	Resistant	16	Resistant	6	Resistant	6	Resistant	10	Resistant	6	Resistant	6	Resistant	10	Resistant	6	Resistant	6	Resistant	6	Resistant	29	Susceptible	16	Susceptible	12	Resistant	22	Susceptible	24	Susceptible	25	No Interpretation	25
PK2-MO3-ICU-B2	Klebsiella pneumoniae	43607	6	Resistant	6	Resistant	10	Resistant	6	Resistant	6	Resistant	12	Resistant	14	Resistant	19	Resistant	12	Resistant	6	Resistant	18	Resistant	6	Resistant	6	Resistant	10	Resistant	6	Resistant	6	Resistant	6	Resistant	20	Susceptible	15	Susceptible	7	Resistant	6	Resistant	6	Resistant	17	No Interpretation	17
PK2-MO3-ICU-D1	Citrobacter freundii	43644	6	Resistant	6	Resistant	6	Resistant	6	Resistant	6	Resistant	12	Resistant	10	Resistant	16	Resistant	6	Resistant	6	Resistant	11	Resistant	6	Resistant	6	Resistant	6	Resistant	6	Resistant	19	Susceptible	6	Resistant	23	Susceptible	15	Susceptible	11	Resistant	6	Resistant	6	Resistant	21	No Interpretation	25
PK2-MO3-ICU-D3	Klebsiella michiganensis	43742	6	Resistant	6	Resistant	11	Resistant	6	Resistant	6	Resistant	14	Resistant	14	Resistant	19	Resistant	6	Resistant	6		15	Resistant	6	Resistant	6	Resistant	9	Resistant	24	Susceptible	20	Susceptible	6	Resistant	20	Susceptible	16	Susceptible	13	Resistant	10	Resistant	19	Susceptible	24	No Interpretation	26
PK2-MO3-ICU-F2	Acinetobacter johnsonii	43693	9	No Interpretation	6	No Interpretation	17	No Interpretation	19	Intermediate	6	Resistant	20	Susceptible	23	Susceptible	27	Susceptible	25	Susceptible	21	No Interpretation	22	No Interpretation	28	Susceptible	8	Resistant	19	No Interpretation	24	Susceptible	14	Resistant	6	Resistant	26	No Interpretation	28	Susceptible	25	No Interpretation	22	Susceptible	29	Susceptible	21	No Interpretation	12
PK2-MO4-ICU-B1	Klebsiella pneumoniae	43607	6	Resistant	6	Resistant	30	Susceptible	11	Resistant	19	Intermediate	21	Intermediate	28	Susceptible	7	Susceptible	24	Susceptible	24	Susceptible	26	Susceptible	15	Susceptible	20	Resistant	20	Intermediate	22	Susceptible	21	Susceptible	6	Resistant	19	Susceptible	14	Susceptible	18	Intermediate	10	Resistant	17	Susceptible	20	No Interpretation	21
PK2-MO4-ICU-B6	Klebsiella pneumoniae	43607	6	Resistant	6	Resistant	12	Resistant	6	Resistant	8	Resistant	6	Resistant	11	Resistant	20	Intermediate	8	Resistant	11	Resistant	27	Susceptible	6	Resistant	6	Resistant	6	Resistant	6	Resistant	6	Resistant	6	Resistant	16	Susceptible	16	Susceptible	6	Resistant	15	Susceptible	16	Susceptible	20	No Interpretation	6
PK2-MO4-ICU-B7	Citrobacter freundii	43644	6	Resistant	6	Resistant	7	Resistant	6	Resistant	6	Resistant	10	Resistant	11	Resistant	11	Resistant	6	Resistant	6	Resistant	11	Resistant	6	Resistant	6	Resistant	10	Resistant	6	Resistant	6	Resistant	6	Resistant	29	Susceptible	15	Susceptible	17	Resistant	21	Susceptible	23	Susceptible	24	No Interpretation	25
PK2-MO4-ICU-D3	Citrobacter freundii	43607	6	Resistant	6	Resistant	12	Resistant	6	Resistant	6	Resistant	18	Resistant	15	Resistant	17	Resistant	10	Resistant	6	Resistant	6	Resistant	6	Resistant	18	Resistant	19	Intermediate	24	Susceptible	21	Susceptible	6	Resistant	24	Susceptible	16	Susceptible	35	Susceptible	11	Intermediate	18	Susceptible	22	No Interpretation	28
PK2-MO4-ICU-D4	Citrobacter freundii	43644	6	Resistant	6	Resistant	6	Resistant	6	Resistant	6	Resistant	11	Resistant	12	Resistant	12	Resistant	6	Resistant	6	Resistant	11	Resistant	6	Resistant	6	Resistant	9	Resistant	6	Resistant	6	Resistant	6	Resistant	28	Susceptible	18	Susceptible	12	Resistant	21	Susceptible	24	Susceptible	24	No Interpretation	20
PK3-MO1-ICU-B3	Acinetobacter johnsonii	43686	6	No Interpretation	6	No Interpretation	6	No Interpretation	6	Resistant	6	Resistant	6	Resistant	6	Resistant	6	Resistant	11	Resistant	6	No Interpretation	26	No Interpretation	9	Resistant	15	Resistant	20	No Interpretation	25	Susceptible	13	Resistant	6	Resistant	25	No Interpretation	17	Susceptible	21	No Interpretation	23	Susceptible	30	Susceptible	23	No Interpretation	12
PK3-MO1-ICU-B5	Acinetobacter johnsonii	43686	6	No Interpretation	6	No Interpretation	6	No Interpretation	6	Resistant	6	Resistant	10	Resistant	10	Resistant	11	Resistant	16	Resistant	6	No Interpretation	6	No Interpretation	17	Susceptible	6	Resistant	14	No Interpretation	26	Susceptible	21	Susceptible	34	Susceptible	26	No Interpretation	18	Susceptible	21	No Interpretation	33	Susceptible	36	Susceptible	25	No Interpretation	14
PK3-MO1-ICU-D1	Citrobacter freundii	43637	6	Resistant	6	Resistant	14	Intermediate	6	Resistant	6	Resistant	20	Intermediate	17	Resistant	15	Resistant	11	Resistant	6	Resistant	12	Resistant	6	Resistant	12	Resistant	21	Susceptible	26	Susceptible	24	Susceptible	6	Resistant	28	Susceptible	15	Susceptible	37	Susceptible	9	Resistant	14	Intermediate	21	No Interpretation	28
PK3-MO1-ICU-D4	Citrobacter freundii	43637	6	Resistant	6	Resistant	9	Resistant	6	Resistant	6	Resistant	11	Resistant	14	Resistant	16	Resistant	8	Resistant	6	Resistant	12	Resistant	6	Resistant	6	Resistant	10	Resistant	6	Resistant	6	Resistant	6	Resistant	29	Susceptible	15	Susceptible	13	Susceptible	21	Susceptible	23	Susceptible	25	No Interpretation	24
PK3-MO1-ICU-F5	Acinetobacter johnsonii	43686	8	No Interpretation	6	No Interpretation	6	No Interpretation	11	Resistant	6	Resistant	14	Resistant	10	Resistant	12	Resistant	21	Susceptible	13	No Interpretation	6	No Interpretation	25	Susceptible	6	Resistant	14	No Interpretation	21	Susceptible	10	Resistant	6	Resistant	24	No Interpretation	18	Susceptible	21	No Interpretation	22	Susceptible	28	Susceptible	21	No Interpretation	11
PK3-MO2-ICU-B2	Acinetobacter junii	43686	6	No Interpretation	6	No Interpretation	11	No Interpretation	6	Resistant	6	Resistant	17	Intermediate	12	Resistant	19	Intermediate	25	Susceptible	15	No Interpretation	6	No Interpretation	24	Susceptible	15	Resistant	16	No Interpretation	15	Susceptible	11	Resistant	6	Resistant	19	No Interpretation	6	Resistant	26	No Interpretation	27	Susceptible	30	Susceptible	24	No Interpretation	6
PK3-MO2-ICU-B3	Citrobacter braakii	43637	6	Resistant	14	Resistant	30	Susceptible	29	Susceptible	28	Susceptible	33	Susceptible	30	Susceptible	28	Susceptible	27	Susceptible	28	Susceptible	30	Susceptible	18	Susceptible	28	Susceptible	25	Susceptible	25	Susceptible	25	Susceptible	6	Resistant	28	Susceptible	15	Susceptible	35	Susceptible	11	Intermediate	20	Susceptible	22	No Interpretation	25
PK3-MO2-ICU-B5	Acinetobacter baumannii	43686	6	No Interpretation	6	No Interpretation	6	No Interpretation	6	Resistant	6	Resistant	6	Resistant	6	Resistant	8	Resistant	6	Resistant	11	No Interpretation	14	No Interpretation	6	Resistant	6	Resistant	6	No Interpretation	6	Resistant	6	Resistant	6	Resistant	10	No Interpretation	14	Susceptible	6	No Interpretation	6	Resistant	12	Resistant	16	No Interpretation	6
PK3-MO2-ICU-D1	Klebsiella pneumoniae	43607	6	Resistant	6	Resistant	32	Susceptible	11	Resistant	17	Resistant	22	Intermediate	30	Susceptible	31	Susceptible	27	Susceptible	25	Susceptible	27	Susceptible	16	Susceptible	21	Resistant	21	Susceptible	24	Susceptible	24	Susceptible	6	Resistant	21	Susceptible	15	Susceptible	19	Intermediate	9	Resistant	10	Resistant	22	No Interpretation	19
PK3-MO2-ICU-D2	Citrobacter freundii	43637	6	Resistant	6	Resistant	9	Resistant	6	Resistant	6	Resistant	16	Resistant	19	Resistant	22	Intermediate	10	Resistant	10	Resistant	27	Susceptible	6	Resistant	14	Resistant	20	Intermediate	8	Resistant	22	Susceptible	6	Resistant	28	Susceptible	15	Susceptible	6	Resistant	11	Intermediate	20	Susceptible	24	No Interpretation	28
PK3-MO2-ICU-D6	Citrobacter portucalensis	43776	12	Resistant	13	Resistant	29	Susceptible	28	Susceptible	24	Susceptible	32	Susceptible	31	Susceptible	28	Susceptible	25	Susceptible	26	Susceptible	26	Susceptible	19	Susceptible	27	Susceptible	26	Susceptible	25	Susceptible	24	Susceptible	28	Susceptible	27	Susceptible	15	Susceptible	30	Susceptible	19	Susceptible	21	Susceptible	22	No Interpretation	12
PK3-MO2-ICU-D8	Acinetobacter johnsonii	43693	6	No Interpretation	6	No Interpretation	14	No Interpretation	11	Resistant	6	Resistant	19	Susceptible	14	Resistant	19	Intermediate	24	Susceptible	19	No Interpretation	22	No Interpretation	27	Susceptible	10	Resistant	16	No Interpretation	25	Susceptible	27	Susceptible	6	Resistant	23	No Interpretation	17	Susceptible	26	No Interpretation	27	Susceptible	32	Susceptible	26	No Interpretation	16
PK3-MO2-ICU-F1	Klebsiella pneumoniae	43600	6	Resistant	6	Resistant	14	Intermediate	6	Resistant	6	Resistant	16	Resistant	16	Resistant	20	Intermediate	12	Resistant	6	Resistant	15	Resistant	6	Resistant	17	Resistant	21	Susceptible	23	Susceptible	21	Susceptible	6	Resistant	19	Susceptible	15	Susceptible	17	Resistant	20	Susceptible	21	Susceptible	22	No Interpretation	22
PK3-MO2-ICU-F2	Citrobacter freundii	43600	6	Resistant	6	Resistant	13	Intermediate	7	Resistant	6	Resistant	16	Resistant	16	Resistant	18	Resistant	11	Resistant	6	Resistant	14	Resistant	6	Resistant	21	Resistant	26	Susceptible	24	Susceptible	21	Susceptible	6	Resistant	28	Susceptible	16	Susceptible	33	Susceptible	10	Resistant	15	Intermediate	22	No Interpretation	28
PK3-MO2-ICU-F2	Citrobacter freundii	43735	6	Resistant	6	Resistant	14	Intermediate	6	Resistant	6	Resistant	16	Resistant	17	Resistant	19	Resistant	9	Resistant	6	Resistant	15	Resistant	6	Resistant	20	Resistant	25	Susceptible	25	Susceptible	22	Susceptible	6	Resistant	28	Susceptible	15	Susceptible	36	Susceptible	8	Resistant	15	Intermediate	20	No Interpretation	26
PK3-MO2-ICU-F4	Citrobacter braakii	43637	6	Resistant	16	Resistant	30	Susceptible	31	Susceptible	29	Susceptible	35	Susceptible	31	Susceptible	29	Susceptible	29	Susceptible	28	Susceptible	31	Susceptible	18	Susceptible	29	Susceptible	26	Susceptible	24	Susceptible	24	Susceptible	6	Resistant	27	Susceptible	15	Susceptible	35	Susceptible	11	Intermediate	20	Susceptible	22	No Interpretation	23
PK3-MO2-ICU-F5	Klebsiella michiganensis	43600	6	Resistant	6	Resistant	16	Susceptible	7	Resistant	6	Resistant	20	Intermediate	15	Resistant	17	Resistant	13	Resistant	6	Resistant	15	Resistant	6	Resistant	17	Resistant	23	Susceptible	23	Susceptible	21	Susceptible	6	Resistant	20	Susceptible	16	Susceptible	35	Susceptible	11	Intermediate	17	Susceptible	24	No Interpretation	26
PK3-MO3-ICU-B2	Acinetobacter baumannii	43693	6	No Interpretation	6	No Interpretation	6	No Interpretation	6	Resistant	6	Resistant	11	Resistant	7	Resistant	10	Resistant	7	Resistant	6	No Interpretation	11	No Interpretation	10	Resistant	6	Resistant	8	No Interpretation	16	Susceptible	8	Resistant	26	Susceptible	11	No Interpretation	15	Susceptible	6	No Interpretation	20	Susceptible	24	Susceptible	18	No Interpretation	6
PK3-MO3-ICU-B3	Acinetobacter baumannii	43693	6	No Interpretation	6	No Interpretation	6	No Interpretation	6	Resistant	6	Resistant	12	Resistant	9	Resistant	12	Resistant	6	Resistant	16	No Interpretation	13	No Interpretation	12	Intermediate	6	Resistant	6	No Interpretation	6	Resistant	6	Resistant	6	Resistant	16	No Interpretation	6	Resistant	6	No Interpretation	21	Susceptible	26	Susceptible	16	No Interpretation	6
PK3-MO3-ICU-D1	Klebsiella michiganensis	43742	6	Resistant	6	Resistant	12	Resistant	6	Resistant	6	Resistant	17	Resistant	14	Resistant	18	Resistant	10	Resistant	6		12	Resistant	6	Resistant	20	Intermediate	25	Susceptible	25	Susceptible	23	Susceptible	6	Resistant	21	Susceptible	15	Susceptible	37	Susceptible	11	Intermediate	20	Susceptible	24	No Interpretation	25
PK3-MO4-ICU-B4	Klebsiella pneumoniae	43607	6	Resistant	6	Resistant	10	Resistant	6	Resistant	8	Resistant	9	Resistant	13	Resistant	23	Susceptible	6	Resistant	9	Resistant	23	Susceptible	6	Resistant	6	Resistant	6	Resistant	6	Resistant	6	Resistant	6	Resistant	19	Susceptible	6	Resistant	6	Resistant	6	Resistant	9	Resistant	21	No Interpretation	11
PK3-MO4-ICU-D3	Enterobacter cloacae	43616	6	Resistant	6	Resistant	6	Resistant	6	Resistant	9	Resistant	6	Resistant	19	Resistant	13	Resistant	21	Susceptible	21	Susceptible	31	Susceptible	6	Resistant	15	Resistant	26	Susceptible	6	Resistant	19	Susceptible	6	Resistant	6	Resistant	16	Susceptible	6	Resistant	18	Susceptible	15	Intermediate	27	No Interpretation	26
PK4-MO2-ICU-D1	Citrobacter freundii	43637	6	Resistant	6	Resistant	10	Resistant	6	Resistant	6	Resistant	11	Resistant	15	Resistant	15	Resistant	9	Resistant	6	Resistant	11	Resistant	6	Resistant	6	Resistant	10	Resistant	6	Resistant	6	Resistant	6	Resistant	28	Susceptible	15	Susceptible	14	Resistant	21	Susceptible	22	Susceptible	23	No Interpretation	25
PK4-MO2-ICU-D3	Klebsiella michiganensis	43607	10	Resistant	23	Susceptible	32	Susceptible	30	Susceptible	30	Susceptible	35	Susceptible	30	Susceptible	27	Susceptible	27	Susceptible	27	Susceptible	31	Susceptible	21	Susceptible	30	Susceptible	29	Susceptible	21	Susceptible	22	Susceptible	29	Susceptible	20	Susceptible	15	Susceptible	35	Susceptible	20	Susceptible	31	Susceptible	23	No Interpretation	25
PK4-MO2-ICU-F2	Acinetobacter johnsonii	43693	6	No Interpretation	6	No Interpretation	6	No Interpretation	6	Resistant	6	Resistant	10	Resistant	8	Resistant	10	Resistant	21	Susceptible	11	No Interpretation	6	No Interpretation	21	Susceptible	6	Resistant	12	No Interpretation	24	Susceptible	21	Susceptible	6	Resistant	21	No Interpretation	17	Susceptible	6	No Interpretation	28	Susceptible	32	Susceptible	26	No Interpretation	15
PK4-MO3-ICU-B1	Acinetobacter baumannii	43693	10	No Interpretation	6	No Interpretation	6	No Interpretation	17	Intermediate	21	Susceptible	25	Susceptible	27	Susceptible	32	Susceptible	25	Susceptible	24	No Interpretation	26	No Interpretation	28	Susceptible	29	Susceptible	29	No Interpretation	24	Susceptible	23	Susceptible	28	Susceptible	11	No Interpretation	15	Susceptible	15	No Interpretation	27	Susceptible	29	Susceptible	24	No Interpretation	6
PK4-MO3-ICU-B3	Enterobacter bugandensis	43616	6	Resistant	6	Resistant	21	Susceptible	30	Susceptible	27	Susceptible	33	Susceptible	31	Susceptible	27	Susceptible	30	Susceptible	27	Susceptible	29	Susceptible	14	Intermediate	36	Susceptible	34	Susceptible	24	Susceptible	24	Susceptible	32	Susceptible	18	Susceptible	6	Resistant	33	Susceptible	21	Susceptible	21	Susceptible	24	No Interpretation	25
PK4-MO3-ICU-B5	Acinetobacter johnsonii	43693	17	No Interpretation	6	No Interpretation	8	No Interpretation	19	Intermediate	18	Susceptible	25	Susceptible	28	Susceptible	38	Susceptible	21	Susceptible	21	No Interpretation	18	No Interpretation	26	Susceptible	6	Resistant	12	No Interpretation	26	Susceptible	26	Susceptible	32	Susceptible	23	No Interpretation	18	Susceptible	14	No Interpretation	28	Susceptible	32	Susceptible	25	No Interpretation	7
PK4-MO3-ICU-D1	Citrobacter freundii	43644	6	Resistant	6	Resistant	17	Susceptible	6	Resistant	12	Resistant	17	Resistant	29	Susceptible	28	Susceptible	21	Susceptible	23	Susceptible	28	Susceptible	6	Resistant	11	Resistant	17	Intermediate	25	Susceptible	20	Susceptible	6	Resistant	27	Susceptible	15	Susceptible	12	Resistant	11	Intermediate	18	Susceptible	20	No Interpretation	27
PK4-MO4-ICU-B1	Klebsiella pneumoniae	43607	6	Resistant	6	Resistant	11	Resistant	6	Resistant	6	Resistant	7	Resistant	12	Resistant	22	Intermediate	7	Resistant	7	Resistant	25	Susceptible	6	Resistant	6	Resistant	9	Resistant	6	Resistant	6	Resistant	16	Susceptible	17	Susceptible	16	Susceptible	6	Resistant	21	Susceptible	22	Susceptible	23	No Interpretation	10
PK4-MO4-ICU-D1	Citrobacter freundii	43644	6	Resistant	6	Resistant	6	Resistant	6	Resistant	6	Resistant	6	Resistant	12	Resistant	17	Resistant	6	Resistant	6	Resistant	12	Resistant	6	Resistant	6	Resistant	6	Resistant	6	Resistant	6	Resistant	6	Resistant	28	Susceptible	15	Susceptible	10	Resistant	10	Resistant	13	Intermediate	21	No Interpretation	15
US-MK-MO5-D4	Acinetobacter baumannii	43728	11	No Interpretation	6	No Interpretation	8	No Interpretation	21	Susceptible	24	Susceptible	26	Susceptible	26	Susceptible	32	Susceptible	26	Susceptible	28		23		32	Susceptible	26	Susceptible	28		25	Susceptible	26	Susceptible	31	Susceptible	13	No Interpretation	17	Susceptible	20	No Interpretation	28	Susceptible	31	Susceptible	25	No Interpretation	6
US-HM2-MO1-D2	Acinetobacter sp. HM1-D4	43658	8	No Interpretation	6	No Interpretation	27	No Interpretation	28	Susceptible	26	Susceptible	28	Susceptible	23	Susceptible	28	Susceptible	30	Susceptible	21	No Interpretation	25	No Interpretation	22	Susceptible	12	Resistant	15	No Interpretation	15	Susceptible	17	Susceptible	15	Intermediate	24	No Interpretation	19	Susceptible	25	No Interpretation	24	Susceptible	28	Susceptible	25	No Interpretation	13
US-HM2-MO1-D4	Acinetobacter sp. HM1-D4	43735	17	No Interpretation	6	No Interpretation	14	No Interpretation	25	Susceptible	22	Susceptible	28	Susceptible	31	Susceptible	40	Susceptible	25	Susceptible	25		22		24	Susceptible	32	Susceptible	34		24	Susceptible	23	Susceptible	6	Resistant	23	No Interpretation	16	Susceptible	22	No Interpretation	37	Susceptible	39	Susceptible	30	No Interpretation	6
US-ICU18-MO1-D1	Acinetobacter johnsonii	43658	24	No Interpretation	14	No Interpretation	17	No Interpretation	25	Susceptible	21	Susceptible	22	Susceptible	31	Susceptible	38	Susceptible	27	Susceptible	25	No Interpretation	25	No Interpretation	31	Susceptible	28	Susceptible	27	No Interpretation	29	Susceptible	28	Susceptible	31	Susceptible	24	No Interpretation	18	Susceptible	23	No Interpretation	32	Susceptible	35	Susceptible	28	No Interpretation	14
US-IOH-MO1-B1	Acinetobacter ursingii	43658	20	No Interpretation	7	No Interpretation	11	No Interpretation	21	Susceptible	19	Susceptible	20	Susceptible	29	Susceptible	35	Susceptible	28	Susceptible	27	No Interpretation	18	No Interpretation	32	Susceptible	32	Susceptible	31	No Interpretation	30	Susceptible	30	Susceptible	34	Susceptible	22	No Interpretation	18	Susceptible	19	No Interpretation	18	Susceptible	33	Susceptible	26	No Interpretation	11
US-IOH-MO1-B3	Acinetobacter ursingii	43658	20	No Interpretation	8	No Interpretation	12	No Interpretation	23	Susceptible	18	Susceptible	19	Susceptible	27	Susceptible	33	Susceptible	27	Susceptible	25	No Interpretation	18	No Interpretation	32	Susceptible	32	Susceptible	31	No Interpretation	30	Susceptible	30	Susceptible	33	Susceptible	21	No Interpretation	18	Susceptible	19	No Interpretation	18	Susceptible	32	Susceptible	25	No Interpretation	8
US-IOH-MO1-B5	Enterobacter asburiae	43742	6	Resistant	6	Resistant	26	Susceptible	31	Susceptible	30	Susceptible	35	Susceptible	31	Susceptible	26	Susceptible	30	Susceptible	27		30	Susceptible	15	Susceptible	36	Susceptible	31	Susceptible	24	Susceptible	25	Susceptible	33	Susceptible	6	Resistant	15	Susceptible	36	Susceptible	19	Susceptible	20	Susceptible	23	No Interpretation	19
US-IOH-MO1-D3	Enterobacter asburiae	43742	6	Resistant	6	Resistant	6	Resistant	15	Resistant	14	Resistant	32	Susceptible	29	Susceptible	28	Susceptible	23	Susceptible	21		27	Susceptible	6	Resistant	35	Susceptible	32	Susceptible	25	Susceptible	26	Susceptible	34	Susceptible	6	Resistant	15	Susceptible	18	Intermediate	20	Susceptible	21	Susceptible	23	No Interpretation	17
US-IOH-MO1-D4	Acinetobacter ursingii	43658	22	No Interpretation	10	No Interpretation	15	No Interpretation	24	Susceptible	23	Susceptible	23	Susceptible	31	Susceptible	36	Susceptible	28	Susceptible	25	No Interpretation	18	No Interpretation	32	Susceptible	29	Susceptible	29	No Interpretation	28	Susceptible	28	Susceptible	32	Susceptible	22	No Interpretation	18	Susceptible	24	No Interpretation	15	Susceptible	32	Susceptible	27	No Interpretation	6
US-MK-MO1-B1	Acinetobacter ursingii	43658	23	No Interpretation	12	No Interpretation	17	No Interpretation	24	Susceptible	22	Susceptible	23	Susceptible	37	Susceptible	40	Susceptible	31	Susceptible	28	No Interpretation	30	No Interpretation	37	Susceptible	31	Susceptible	30	No Interpretation	31	Susceptible	30	Susceptible	34	Susceptible	24	No Interpretation	18	Susceptible	22	No Interpretation	31	Susceptible	33	Susceptible	27	No Interpretation	6
US-MK-MO1-B2	Acinetobacter ursingii	43658	14	No Interpretation	6	No Interpretation	7	No Interpretation	18	Intermediate	17	Intermediate	28	Susceptible	32	Susceptible	37	Susceptible	27	Susceptible	27	No Interpretation	21	No Interpretation	32	Susceptible	33	Susceptible	31	No Interpretation	33	Susceptible	34	Susceptible	35	Susceptible	22	No Interpretation	19	Susceptible	11	No Interpretation	34	Susceptible	38	Susceptible	30	No Interpretation	6
US-MK-MO1-B5	Acinetobacter johnsonii	43658	21	No Interpretation	15	No Interpretation	16	No Interpretation	24	Susceptible	20	Susceptible	20	Susceptible	27	Susceptible	35	Susceptible	21	Susceptible	21	No Interpretation	20	No Interpretation	25	Susceptible	22	Susceptible	25	No Interpretation	23	Susceptible	26	Susceptible	22	Susceptible	16	No Interpretation	18	Susceptible	17	No Interpretation	28	Susceptible	26	Susceptible	20	No Interpretation	10
US-MK-MO1-D1	Klebsiella grimontii	43776	17	Susceptible	25	Susceptible	35	Susceptible	35	Susceptible	32	Susceptible	37	Susceptible	31	Susceptible	31	Susceptible	31	Susceptible	30	Susceptible	32	Susceptible	22	Susceptible	35	Susceptible	32	Susceptible	25	Susceptible	25	Susceptible	31	Susceptible	21	Susceptible	17	Susceptible	39	Susceptible	24	Susceptible	23	Susceptible	23	No Interpretation	26
US-MK-MO1-D7	Acinetobacter ursingii	43658	14	No Interpretation	6	No Interpretation	7	No Interpretation	19	Intermediate	17	Intermediate	28	Susceptible	28	Susceptible	36	Susceptible	28	Susceptible	28	No Interpretation	18	No Interpretation	31	Susceptible	35	Susceptible	32	No Interpretation	34	Susceptible	34	Susceptible	35	Susceptible	24	No Interpretation	20	Susceptible	9	No Interpretation	36	Susceptible	39	Susceptible	30	No Interpretation	6
US-HM1-MO2-D1	Acinetobacter junii	43658	21	No Interpretation	6	No Interpretation	11	No Interpretation	25	Susceptible	22	Susceptible	29	Susceptible	36	Susceptible	37	Susceptible	33	Susceptible	20	No Interpretation	18	No Interpretation	20	Susceptible	21	Susceptible	21	No Interpretation	30	Susceptible	30	Susceptible	40	Susceptible	28	No Interpretation	18	Susceptible	23	No Interpretation	30	Susceptible	35	Susceptible	26	No Interpretation	6
US-IOH-MO2-B1	Klebsiella michiganensis	43593	8	Resistant	22	Intermediate	33	Susceptible	33	Susceptible	32	Susceptible	36	Susceptible	30	Susceptible	30	Susceptible	30	Susceptible	28	Susceptible	31	Susceptible	21	Susceptible	38	Susceptible	35	Susceptible	26	Susceptible	25	Susceptible	33	Susceptible	21	Susceptible	16	Susceptible	39	Susceptible	22	Susceptible	20	Susceptible	25	No Interpretation	28
US-IOH-MO2-B2	Acinetobacter johnsonii	43658	22	No Interpretation	10	No Interpretation	15	No Interpretation	25	Susceptible	20	Susceptible	19	Susceptible	31	Susceptible	39	Susceptible	25	Susceptible	25	No Interpretation	23	No Interpretation	31	Susceptible	30	Susceptible	30	No Interpretation	31	Susceptible	31	Susceptible	32	Susceptible	27	No Interpretation	18	Susceptible	23	No Interpretation	33	Susceptible	36	Susceptible	28	No Interpretation	13
US-IOH-MO2-D1	Acinetobacter johnsonii	43742	23	No Interpretation	9	No Interpretation	16	No Interpretation	25	Susceptible	20	Susceptible	19	Susceptible	31	Susceptible	42	Susceptible	27	Susceptible	25		26		31	Susceptible	30	Susceptible	31		30	Susceptible	30	Susceptible	31	Susceptible	26	No Interpretation	18	Susceptible	22	No Interpretation	35	Susceptible	37	Susceptible	28	No Interpretation	11
US-IOH-MO2-D2	Enterobacter asburiae	43742	6	Resistant	6	Resistant	27	Susceptible	33	Susceptible	31	Susceptible	35	Susceptible	31	Susceptible	27	Susceptible	31	Susceptible	28		31	Susceptible	16	Susceptible	37	Susceptible	33	Susceptible	24	Susceptible	25	Susceptible	34	Susceptible	6	Resistant	15	Susceptible	36	Susceptible	20	Susceptible	21	Susceptible	23	No Interpretation	18
US-IOH-MO2-D3	Klebsiella michiganensis	43593	8	Resistant	23	Susceptible	34	Susceptible	34	Susceptible	33	Susceptible	36	Susceptible	31	Susceptible	31	Susceptible	31	Susceptible	29	Susceptible	34	Susceptible	22	Susceptible	38	Susceptible	36	Susceptible	26	Susceptible	26	Susceptible	33	Susceptible	21	Susceptible	16	Susceptible	38	Susceptible	21	Susceptible	22	Susceptible	24	No Interpretation	28
US-IOH-MO2-D4	Acinetobacter johnsonii	43658	22	No Interpretation	10	No Interpretation	17	No Interpretation	26	Susceptible	22	Susceptible	20	Susceptible	30	Susceptible	39	Susceptible	25	Susceptible	28	No Interpretation	27	No Interpretation	31	Susceptible	31	Susceptible	31	No Interpretation	31	Susceptible	31	Susceptible	34	Susceptible	28	No Interpretation	19	Susceptible	22	No Interpretation	35	Susceptible	38	Susceptible	29	No Interpretation	14
US-MK-MO2-D1	Acinetobacter baumannii	43658	8	No Interpretation	6	No Interpretation	6	No Interpretation	15	Intermediate	19	Susceptible	24	Susceptible	27	Susceptible	30	Susceptible	23	Susceptible	22	No Interpretation	19	No Interpretation	26	Susceptible	28	Susceptible	28	No Interpretation	22	Susceptible	22	Susceptible	26	Susceptible	10	No Interpretation	15	Susceptible	12	No Interpretation	28	Susceptible	30	Susceptible	23	No Interpretation	6
US-MK-MO2-D2	Acinetobacter ursingii	43658	22	No Interpretation	12	No Interpretation	16	No Interpretation	23	Susceptible	21	Susceptible	22	Susceptible	34	Susceptible	37	Susceptible	30	Susceptible	27	No Interpretation	30	No Interpretation	35	Susceptible	31	Susceptible	31	No Interpretation	30	Susceptible	30	Susceptible	36	Susceptible	21	No Interpretation	18	Susceptible	21	No Interpretation	32	Susceptible	34	Susceptible	28	No Interpretation	6
US-MK-MO2-D3	Citrobacter freundii	43776	15	Intermediate	17	Resistant	33	Susceptible	32	Susceptible	29	Susceptible	36	Susceptible	32	Susceptible	28	Susceptible	29	Susceptible	28	Susceptible	31	Susceptible	22	Susceptible	35	Susceptible	31	Susceptible	25	Susceptible	26	Susceptible	32	Susceptible	28	Susceptible	15	Susceptible	35	Susceptible	22	Susceptible	22	Susceptible	24	No Interpretation	24
US-MK-MO2-D4	Klebsiella grimontii	43776	17	Susceptible	25	Susceptible	36	Susceptible	35	Susceptible	34	Susceptible	37	Susceptible	32	Susceptible	34	Susceptible	33	Susceptible	31	Susceptible	33	Susceptible	22	Susceptible	36	Susceptible	32	Susceptible	26	Susceptible	26	Susceptible	31	Susceptible	21	Susceptible	17	Susceptible	40	Susceptible	25	Susceptible	23	Susceptible	25	No Interpretation	27
US-HM1-MO3-D2	Acinetobacter sp. HM1-D4	43665	17	No Interpretation	11	No Interpretation	13	No Interpretation	24	Susceptible	21	Susceptible	29	Susceptible	30	Susceptible	31	Susceptible	25	Susceptible	26	No Interpretation	20	No Interpretation	21	Susceptible	30	Susceptible	31	No Interpretation	21	Susceptible	22	Susceptible	6	Resistant	23	No Interpretation	16	Susceptible	19	No Interpretation	35	Susceptible	36	Susceptible	26	No Interpretation	6
US-HM2-MO3-B1	Acinetobacter johnsonii	43665	24	No Interpretation	14	No Interpretation	17	No Interpretation	28	Susceptible	26	Susceptible	27	Susceptible	31	Susceptible	42	Susceptible	31	Susceptible	27	No Interpretation	30	No Interpretation	37	Susceptible	31	Susceptible	31	No Interpretation	28	Susceptible	28	Susceptible	35	Susceptible	29	No Interpretation	17	Susceptible	27	No Interpretation	35	Susceptible	38	Susceptible	30	No Interpretation	14
US-IOH-MO3-B1	Acinetobacter ursingii	43665	19	No Interpretation	7	No Interpretation	12	No Interpretation	22	Susceptible	21	Susceptible	20	Susceptible	30	Susceptible	35	Susceptible	28	Susceptible	26	No Interpretation	20	No Interpretation	34	Susceptible	32	Susceptible	31	No Interpretation	29	Susceptible	30	Susceptible	35	Susceptible	22	No Interpretation	24	Susceptible	20	No Interpretation	19	Susceptible	33	Susceptible	27	No Interpretation	10
US-IOH-MO3-B2	Klebsiella michiganensis	43593	9	Resistant	25	Susceptible	35	Susceptible	35	Susceptible	33	Susceptible	38	Susceptible	33	Susceptible	34	Susceptible	30	Susceptible	29	Susceptible	33	Susceptible	22	Susceptible	35	Susceptible	34	Susceptible	26	Susceptible	26	Susceptible	34	Susceptible	18	Susceptible	18	Susceptible	38	Susceptible	22	Susceptible	19	Susceptible	22	No Interpretation	29
US-IOH-MO3-D3	Enterobacter asburiae	43742	6	Resistant	6	Resistant	28	Susceptible	32	Susceptible	30	Susceptible	35	Susceptible	30	Susceptible	27	Susceptible	31	Susceptible	28		30	Susceptible	16	Susceptible	37	Susceptible	33	Susceptible	25	Susceptible	25	Susceptible	34	Susceptible	6	Resistant	15	Susceptible	37	Susceptible	21	Susceptible	21	Susceptible	23	No Interpretation	18
US-MK-MO3-B2	Acinetobacter courvalinii	43665	11	No Interpretation	6	No Interpretation	6	No Interpretation	22	Susceptible	21	Susceptible	28	Susceptible	25	Susceptible	30	Susceptible	26	Susceptible	24	No Interpretation	16	No Interpretation	30	Susceptible	26	Susceptible	26	No Interpretation	22	Susceptible	22	Susceptible	23	Susceptible	13	No Interpretation	13	Susceptible	19	No Interpretation	25	Susceptible	29	Susceptible	22	No Interpretation	6
US-MK-MO3-B4	Enterobacter roggenkampii	43776	23	Susceptible	23	Susceptible	32	Susceptible	37	Susceptible	31	Susceptible	35	Susceptible	31	Susceptible	30	Susceptible	31	Susceptible	28	Susceptible	32	Susceptible	24	Susceptible	37	Susceptible	35	Susceptible	25	Susceptible	24	Susceptible	22	Susceptible	29	Susceptible	15	Susceptible	35	Susceptible	10	Resistant	13	Intermediate	22	No Interpretation	23
US-MK-MO3-D3	Enterobacter roggenkampii	43637	6	Resistant	6	Resistant	28	Susceptible	33	Susceptible	31	Susceptible	35	Susceptible	31	Susceptible	26	Susceptible	28	Susceptible	28	Susceptible	30	Susceptible	14	Intermediate	36	Susceptible	35	Susceptible	22	Susceptible	23	Susceptible	27	Susceptible	19	Susceptible	15	Susceptible	35	Susceptible	17	Susceptible	20	Susceptible	22	No Interpretation	17
US-HM1-MO4-D5	Enterobacter kobei	43637	6	Resistant	6	Resistant	26	Susceptible	32	Susceptible	30	Susceptible	36	Susceptible	31	Susceptible	27	Susceptible	30	Susceptible	27	Susceptible	31	Susceptible	12	Intermediate	36	Susceptible	33	Susceptible	24	Susceptible	25	Susceptible	31	Susceptible	22	Susceptible	14	Susceptible	34	Susceptible	18	Susceptible	20	Susceptible	21	No Interpretation	19
US-HM2-MO4-D1	Acinetobacter sp. HM1-D4	43665	17	No Interpretation	10	No Interpretation	13	No Interpretation	23	Susceptible	21	Susceptible	29	Susceptible	30	Susceptible	35	Susceptible	24	Susceptible	27	No Interpretation	21	No Interpretation	25	Susceptible	30	Susceptible	32	No Interpretation	21	Susceptible	21	Susceptible	6	Resistant	22	No Interpretation	15	Susceptible	21	No Interpretation	31	Susceptible	37	Susceptible	28	No Interpretation	6
US-HM2-MO4-D2	Acinetobacter ursingii	43665	8	No Interpretation	6	No Interpretation	6	No Interpretation	18	Intermediate	12	Resistant	23	Susceptible	26	Susceptible	30	Susceptible	28	Susceptible	22	No Interpretation	14	No Interpretation	30	Susceptible	27	Susceptible	25	No Interpretation	26	Susceptible	28	Susceptible	27	Susceptible	18	No Interpretation	17	Susceptible	6	No Interpretation	13	Susceptible	29	Susceptible	25	No Interpretation	6
US-HM2-MO4-D3	Klebsiella oxytoca	43593	10	Resistant	22	Intermediate	33	Susceptible	34	Susceptible	33	Susceptible	36	Susceptible	30	Susceptible	31	Susceptible	27	Susceptible	29	Susceptible	32	Susceptible	20	Susceptible	36	Susceptible	33	Susceptible	27	Susceptible	25	Susceptible	30	Susceptible	22	Susceptible	16	Susceptible	37	Susceptible	22	Susceptible	22	Susceptible	24	No Interpretation	26
US-IOH-MO4-B1	Acinetobacter ursingii	43665	21	No Interpretation	6	No Interpretation	12	No Interpretation	25	Susceptible	20	Susceptible	21	Susceptible	31	Susceptible	40	Susceptible	28	Susceptible	28	No Interpretation	21	No Interpretation	35	Susceptible	34	Susceptible	30	No Interpretation	30	Susceptible	30	Susceptible	35	Susceptible	20	No Interpretation	18	Susceptible	20	No Interpretation	19	Susceptible	35	Susceptible	27	No Interpretation	10
US-IOH-MO4-B2	Klebsiella michiganensis	43593	8	Resistant	23	Susceptible	34	Susceptible	35	Susceptible	35	Susceptible	37	Susceptible	30	Susceptible	31	Susceptible	31	Susceptible	29	Susceptible	33	Susceptible	21	Susceptible	36	Susceptible	34	Susceptible	26	Susceptible	26	Susceptible	34	Susceptible	21	Susceptible	16	Susceptible	38	Susceptible	22	Susceptible	21	Susceptible	23	No Interpretation	32
US-IOH-MO4-D2	Citrobacter portucalensis	43776	15	Intermediate	20	Intermediate	31	Susceptible	30	Susceptible	26	Susceptible	35	Susceptible	32	Susceptible	31	Susceptible	29	Susceptible	29	Susceptible	30	Susceptible	22	Susceptible	32	Susceptible	30	Susceptible	24	Susceptible	25	Susceptible	32	Susceptible	28	Susceptible	15	Susceptible	32	Susceptible	22	Susceptible	22	Susceptible	24	No Interpretation	22
US-IOH-MO4-D3	Klebsiella pneumoniae	43593	11	Resistant	26	Susceptible	31	Susceptible	33	Susceptible	30	Susceptible	34	Susceptible	30	Susceptible	30	Susceptible	28	Susceptible	26	Susceptible	29	Susceptible	21	Susceptible	32	Susceptible	31	Susceptible	26	Susceptible	25	Susceptible	29	Susceptible	21	Susceptible	15	Susceptible	36	Susceptible	18	Susceptible	19	Susceptible	21	No Interpretation	21
US-MK-MO4-D1	Acinetobacter ursingii	43665	12	No Interpretation	6	No Interpretation	10	No Interpretation	19	Intermediate	12	Resistant	25	Susceptible	35	Susceptible	39	Susceptible	26	Susceptible	25	No Interpretation	15	No Interpretation	30	Susceptible	30	Susceptible	30	No Interpretation	31	Susceptible	31	Susceptible	31	Susceptible	24	No Interpretation	24	Susceptible	7	No Interpretation	31	Susceptible	33	Susceptible	28	No Interpretation	6
US-MK-MO4-D2	Enterobacter roggenkampii	43776	17	Susceptible	20	Intermediate	30	Susceptible	33	Susceptible	28	Susceptible	33	Susceptible	30	Susceptible	30	Susceptible	27	Susceptible	28	Susceptible	30	Susceptible	23	Susceptible	37	Susceptible	35	Susceptible	23	Susceptible	24	Susceptible	24	Susceptible	29	Susceptible	15	Susceptible	36	Susceptible	17	Susceptible	21	Susceptible	23	No Interpretation	24
US-MK-MO4-D3	Klebsiella grimontii	43776	13	Resistant	26	Susceptible	38	Susceptible	38	Susceptible	36	Susceptible	39	Susceptible	34	Susceptible	34	Susceptible	32	Susceptible	33	Susceptible	37	Susceptible	22	Susceptible	39	Susceptible	33	Susceptible	30	Susceptible	30	Susceptible	34	Susceptible	23	Susceptible	18	Susceptible	45	Susceptible	26	Susceptible	24	Susceptible	26	No Interpretation	26
US-HM1-MO5-D2	Enterobacter kobei	43637	6	Resistant	6	Resistant	24	Susceptible	30	Susceptible	28	Susceptible	35	Susceptible	30	Susceptible	26	Susceptible	27	Susceptible	27	Susceptible	30	Susceptible	13	Intermediate	35	Susceptible	32	Susceptible	23	Susceptible	24	Susceptible	30	Susceptible	22	Susceptible	15	Susceptible	33	Susceptible	17	Susceptible	19	Susceptible	21	No Interpretation	19
US-HM2-MO5-D1	Acinetobacter ursingii	43665	9	No Interpretation	6	No Interpretation	6	No Interpretation	18	Intermediate	11	Resistant	24	Susceptible	28	Susceptible	34	Susceptible	25	Susceptible	22	No Interpretation	12	No Interpretation	32	Susceptible	28	Susceptible	25	No Interpretation	27	Susceptible	28	Susceptible	29	Susceptible	18	No Interpretation	17	Susceptible	6	No Interpretation	12	Intermediate	30	Susceptible	25	No Interpretation	6
US-HM2-MO5-D2	Escherichia coli	43735	19	Susceptible	25	Susceptible	31	Susceptible	32	Susceptible	28	Susceptible	34	Susceptible	31	Susceptible	30	Susceptible	28	Susceptible	27	Susceptible	30	Susceptible	22	Susceptible	38	Susceptible	34	Susceptible	24	Susceptible	23	Susceptible	30	Susceptible	26	Susceptible	15	Susceptible	32	Susceptible	22	Susceptible	23	Susceptible	25	No Interpretation	23
US-HM2-MO5-D3	Acinetobacter pittii	43665	6	No Interpretation	6	No Interpretation	6	No Interpretation	16	Intermediate	19	Susceptible	22	Susceptible	26	Susceptible	30	Susceptible	22	Susceptible	21	No Interpretation	18	No Interpretation	28	Susceptible	27	Susceptible	27	No Interpretation	21	Susceptible	24	Susceptible	26	Susceptible	10	No Interpretation	14	Susceptible	14	No Interpretation	29	Susceptible	28	Susceptible	21	No Interpretation	6
US-HM2-MO5-F1	Acinetobacter ursingii	43665	10	No Interpretation	6	No Interpretation	6	No Interpretation	8	Resistant	6	Resistant	6	Resistant	31	Susceptible	41	Susceptible	6	Resistant	16	No Interpretation	12	No Interpretation	17	Susceptible	30	Susceptible	27	No Interpretation	32	Susceptible	32	Susceptible	33	Susceptible	20	No Interpretation	21	Susceptible	6	No Interpretation	31	Susceptible	34	Susceptible	26	No Interpretation	6
US-IOH-MO5-B2	Klebsiella grimontii	43776	12	Resistant	23	Susceptible	33	Susceptible	33	Susceptible	31	Susceptible	34	Susceptible	29	Susceptible	31	Susceptible	29	Susceptible	30	Susceptible	33	Susceptible	22	Susceptible	35	Susceptible	31	Susceptible	23	Susceptible	23	Susceptible	32	Susceptible	20	Susceptible	16	Susceptible	38	Susceptible	23	Susceptible	23	Susceptible	24	No Interpretation	23
US-IOH-MO5-B4	Acinetobacter ursingii	43665	20	No Interpretation	6	No Interpretation	10	No Interpretation	22	Susceptible	19	Susceptible	19	Susceptible	28	Susceptible	37	Susceptible	27	Susceptible	25	No Interpretation	18	No Interpretation	34	Susceptible	31	Susceptible	29	No Interpretation	30	Susceptible	30	Susceptible	35	Susceptible	20	No Interpretation	18	Susceptible	19	No Interpretation	18	Susceptible	31	Susceptible	24	No Interpretation	8
US-IOH-MO5-B5	Acinetobacter johnsonii	43665	21	No Interpretation	6	No Interpretation	15	No Interpretation	36	Susceptible	31	Susceptible	25	Susceptible	31	Susceptible	38	Susceptible	27	Susceptible	25	No Interpretation	20	No Interpretation	27	Susceptible	6	Resistant	12	No Interpretation	25	Susceptible	27	Susceptible	28	Susceptible	22	No Interpretation	17	Susceptible	22	No Interpretation	33	Susceptible	35	Susceptible	25	No Interpretation	10
US-IOH-MO5-D2	Enterobacter roggenkampii	43776	19	Susceptible	23	Susceptible	32	Susceptible	34	Susceptible	31	Susceptible	35	Susceptible	31	Susceptible	31	Susceptible	30	Susceptible	29	Susceptible	31	Susceptible	24	Susceptible	39	Susceptible	36	Susceptible	24	Susceptible	24	Susceptible	27	Susceptible	34	Susceptible	14	Susceptible	35	Susceptible	18	Susceptible	20	Susceptible	22	No Interpretation	25
US-IOH-MO5-D3	Acinetobacter ursingii	43665	20	No Interpretation	8	No Interpretation	11	No Interpretation	22	Susceptible	19	Susceptible	19	Susceptible	30	Susceptible	38	Susceptible	28	Susceptible	26	No Interpretation	20	No Interpretation	34	Susceptible	30	Susceptible	28	No Interpretation	29	Susceptible	29	Susceptible	35	Susceptible	21	No Interpretation	19	Susceptible	20	No Interpretation	17	Susceptible	32	Susceptible	27	No Interpretation	10
US-IOH-MO5-D5	Acinetobacter johnsonii	43665	20	No Interpretation	6	No Interpretation	14	No Interpretation	26	Susceptible	21	Susceptible	25	Susceptible	30	Susceptible	38	Susceptible	27	Susceptible	25	No Interpretation	20	No Interpretation	31	Susceptible	6	Resistant	12	No Interpretation	27	Susceptible	27	Susceptible	29	Susceptible	23	No Interpretation	18	Susceptible	21	No Interpretation	33	Susceptible	33	Susceptible	24	No Interpretation	10
US-MK-MO5-B2	Acinetobacter baumannii	43665	7	No Interpretation	6	No Interpretation	6	No Interpretation	17	Intermediate	20	Susceptible	25	Susceptible	27	Susceptible	30	Susceptible	22	Susceptible	22	No Interpretation	19	No Interpretation	25	Susceptible	27	Susceptible	28	No Interpretation	22	Susceptible	22	Susceptible	26	Susceptible	10	No Interpretation	15	Susceptible	13	No Interpretation	28	Susceptible	30	Susceptible	24	No Interpretation	6
US-MK-MO5-B4	Klebsiella grimontii	43776	12	Resistant	26	Susceptible	36	Susceptible	37	Susceptible	33	Susceptible	39	Susceptible	32	Susceptible	34	Susceptible	31	Susceptible	31	Susceptible	35	Susceptible	21	Susceptible	37	Susceptible	32	Susceptible	27	Susceptible	28	Susceptible	32	Susceptible	22	Susceptible	17	Susceptible	42	Susceptible	24	Susceptible	23	Susceptible	25	No Interpretation	17
US-MK-MO5-D1	Enterobacter roggenkampii	43776	24	Susceptible	22	Intermediate	32	Susceptible	38	Susceptible	32	Susceptible	38	Susceptible	32	Susceptible	32	Susceptible	32	Susceptible	29	Susceptible	32	Susceptible	26	Susceptible	40	Susceptible	37	Susceptible	24	Susceptible	24	Susceptible	30	Susceptible	26	Susceptible	15	Susceptible	40	Susceptible	20	Susceptible	22	Susceptible	24	No Interpretation	27
US-MK-MO5-D2	Enterobacter asburiae	43735	6	Resistant	6	Resistant	24	Susceptible	27	Susceptible	26	Susceptible	35	Susceptible	31	Susceptible	28	Susceptible	29	Susceptible	27	Susceptible	31	Susceptible	14	Intermediate	35	Susceptible	31	Susceptible	24	Susceptible	25	Susceptible	30	Susceptible	6	Resistant	15	Susceptible	31	Susceptible	21	Susceptible	23	Susceptible	22	No Interpretation	20
PK1-MO1-ICU-B6	Pseudomonas sp. ICU-B6	43350	6	No Interpretation	6	No Interpretation	6	No Interpretation	6	No Interpretation	6	Resistant	21	Susceptible	13	Resistant	35	Susceptible	22	Susceptible	19	Intermediate	22	Susceptible	6	No Interpretation	6	Resistant	6	Resistant	20	Susceptible	25	susceptible	6	No Interpretation	42	susceptible	16	Susceptible	6	Resistant	15	No Interpretation	15	No Interpretation	14	No Interpretation	6
PK1-MO1-ICU-B2	Pseudomonas nicosulfuronedens	43350	6	No Interpretation	6	No Interpretation	6	No Interpretation	6	No Interpretation	10	Resistant	22	Susceptible	18	Intermediate	16	Intermediate	22	Susceptible	6	Resistant	12	Resistant	6	No Interpretation	6	Resistant	6	Resistant	16	Susceptible	20	Susceptible	6	No Interpretation	6	Resistant	18	Susceptible	8	Resistant	12	No Interpretation	13	No Interpretation	17	No Interpretation	6
PK1-MO1-ICU-B7	Pseudomonas nicosulfuronedens	43350	6	No Interpretation	6	No Interpretation	6	No Interpretation	6	No Interpretation	11	Resistant	24	Susceptible	19	Susceptible	18	Intermediate	24	Susceptible	6	Resistant	13	Resistant	6	No Interpretation	6	Resistant	6	Resistant	18	Susceptible	23	Susceptible	6	No Interpretation	6	Resistant	19	Susceptible	6	Resistant	15	No Interpretation	15	No Interpretation	19	No Interpretation	6
PK1-MO1-ICU-D6	Pseudomonas sp. PUB2-B1	43350	6	No Interpretation	6	No Interpretation	6	No Interpretation	6	No Interpretation	6	Resistant	20	Susceptible	6	Resistant	18	Intermediate	11	Resistant	6	Resistant	6	Resistant	6	No Interpretation	6	Resistant	6	Resistant	6	Resistant	17	Susceptible	6	No Interpretation	11	Resistant	16	Susceptible	22	Susceptible	18	No Interpretation	22	No Interpretation	18	No Interpretation	6
PK1-MO1-ICU-D1	Pseudomonas sp. ICU-D1	43350	6	No Interpretation	6	No Interpretation	6	No Interpretation	6	No Interpretation	25	Susceptible	31	Susceptible	25	Susceptible	45	Susceptible	31	Susceptible	33	Susceptible	26	Susceptible	6	No Interpretation	35	Susceptible	26	Susceptible	27	Susceptible	30	Susceptible	14	No Interpretation	6	Resistant	18	Susceptible	12	Resistant	12	No Interpretation	16	No Interpretation	17	No Interpretation	6
PK1-MO1-ICU-D7	Pseudomonas aeruginosa	43350	6	No Interpretation	6	No Interpretation	6	No Interpretation	19	No Interpretation	28	Susceptible	20	Susceptible	31	Susceptible	32	Susceptible	31	Susceptible	29	Susceptible	28	Susceptible	6	No Interpretation	34	Susceptible	28	Susceptible	19	Susceptible	23	Susceptible	12	No Interpretation	20	Susceptible	16	Susceptible	27	Susceptible	14	No Interpretation	15	No Interpretation	12	No Interpretation	6
PK1-MO2-ICU-B3	Pseudomonas mosselii	43350	6	No Interpretation	6	No Interpretation	6	No Interpretation	12	No Interpretation	25	Susceptible	22	Susceptible	25	Susceptible	35	Susceptible	23	Susceptible	25	Susceptible	25	Susceptible	6	No Interpretation	31	Susceptible	24	Susceptible	22	Susceptible	25	Susceptible	6	No Interpretation	35	Susceptible	17	Susceptible	17	Intermediate	15	No Interpretation	20	No Interpretation	15	No Interpretation	6
PK1-MO2-ICU-B3	Pseudomonas mosselii	43350	6	No Interpretation	6	No Interpretation	6	No Interpretation	12	No Interpretation	25	Susceptible	22	Susceptible	25	Susceptible	35	Susceptible	23	Susceptible	25	Susceptible	25	Susceptible	6	No Interpretation	31	Susceptible	24	Susceptible	22	Susceptible	25	Susceptible	6	No Interpretation	35	Susceptible	17	Susceptible	17	Intermediate	15	No Interpretation	20	No Interpretation	15	No Interpretation	6
PK1-MO2-ICU-F2	Pseudomonas juntendi	43350	6	No Interpretation	6	No Interpretation	12	No Interpretation	6	No Interpretation	13	Resistant	20	Susceptible	6	Resistant	7	Resistant	19	Intermediate	6	Resistant	16	Resistant	6	No Interpretation	9	Resistant	8	Resistant	18	Susceptible	17	Susceptible	6	No Interpretation	10	Resistant	17	Susceptible	3	Susceptible	17	No Interpretation	19	No Interpretation	13	No Interpretation	6
PK1-MO3-ICU-B6	Pseudomonas juntendi	43434	6	No Interpretation	6	No Interpretation	11	No Interpretation	6	No Interpretation	12	Resistant	19	Susceptible	6	Resistant	6	Resistant	18	Intermediate	6	Resistant	14	Resistant	6	No Interpretation	9	Resistant	7	Resistant	17	Susceptible	15	Intermediate	6	No Interpretation	9	Resistant	15	Susceptible	30	Susceptible	15	No Interpretation	17	No Interpretation	12	No Interpretation	6
PK1-MO3-ICU-B3	Pseudomonas aeruginosa	43434	6	No Interpretation	6	No Interpretation	6	No Interpretation	19	No Interpretation	26	Susceptible	29	Susceptible	32	Susceptible	29	Susceptible	29	Susceptible	27	Susceptible	27	Susceptible	6	No Interpretation	32	Susceptible	25	Susceptible	17	Susceptible	21	Susceptible	11	No Interpretation	23	Susceptible	14	Susceptible	25	Susceptible	14	No Interpretation	15	No Interpretation	12	No Interpretation	6
PK1-MO3-ICU-D2	Pseudomonas sp. ICU-D1	43434	6	No Interpretation	6	No Interpretation	6	No Interpretation	22	No Interpretation	24	Susceptible	29	Susceptible	24	Susceptible	38	Susceptible	31	Susceptible	30	Susceptible	26	Susceptible	6	No Interpretation	30	Susceptible	23	Susceptible	26	Susceptible	27	Susceptible	12	No Interpretation	6	Resistant	17	Susceptible	13	Resistant	12	No Interpretation	15	No Interpretation	15	No Interpretation	6
PK1-MO3-ICU-D3	Pseudomonas aeruginosa	43434	6	No Interpretation	6	No Interpretation	6	No Interpretation	17	No Interpretation	27	Susceptible	28	Susceptible	32	Susceptible	29	Susceptible	28	Susceptible	28	Susceptible	26	Susceptible	6	No Interpretation	32	Susceptible	25	Susceptible	17	Susceptible	20	Susceptible	12	No Interpretation	25	Susceptible	14	Susceptible	25	Susceptible	12	No Interpretation	15	No Interpretation	12	No Interpretation	6
PK1-MO3-ICU-F4	Pseudomonas sp. ICU-F4	43350	6	No Interpretation	6	No Interpretation	6	No Interpretation	6	No Interpretation	12	Resistant	21	Susceptible	6	Resistant	6	Resistant	27	Susceptible	9	Resistant	13	Resistant	6	No Interpretation	6	Resistant	6	Resistant	10	Resistant	17	Susceptible	6	No Interpretation	18	Susceptible	22	Susceptible	33	Susceptible	18	No Interpretation	22	No Interpretation	22	No Interpretation	6
PK1-MO3-ICU-F2	Pseudomonas aeruginosa	43406	6	No Interpretation	6	No Interpretation	6	No Interpretation	16	No Interpretation	26	Susceptible	30	Susceptible	31	Susceptible	30	Susceptible	28	Susceptible	29	Susceptible	29	Susceptible	6	No Interpretation	32	Susceptible	26	Susceptible	19	Susceptible	24	Susceptible	10	No Interpretation	17	Susceptible	15	Susceptible	25	Susceptible	13	No Interpretation	15	No Interpretation	12	No Interpretation	6
PK1-MO3-ICU-F2	Pseudomonas aeruginosa	43406	6	No Interpretation	6	No Interpretation	6	No Interpretation	16	No Interpretation	26	Susceptible	30	Susceptible	31	Susceptible	30	Susceptible	28	Susceptible	29	Susceptible	29	Susceptible	6	No Interpretation	32	Susceptible	26	Susceptible	19	Susceptible	24	Susceptible	10	No Interpretation	17	Susceptible	15	Susceptible	25	Susceptible	13	No Interpretation	15	No Interpretation	12	No Interpretation	6
PK1-MO4-ICU-2MIN1	Pseudomonas otitidis	43448	6	No Interpretation	6	No Interpretation	10	No Interpretation	24	No Interpretation	27	Susceptible	32	Susceptible	19	Susceptible	27	Susceptible	27	Susceptible	27	Susceptible	26	Susceptible	6	No Interpretation	37	Susceptible	30	Susceptible	28	Susceptible	27	Susceptible	20	No Interpretation	6	Resistant	13	Susceptible	25	Susceptible	19	No Interpretation	22	No Interpretation	21	No Interpretation	6
PK1-MO4-ICU-B4	Pseudomonas sediminis	43489	6	No Interpretation	6	No Interpretation	10	No Interpretation	8	No Interpretation	14	Resistant	25	Susceptible	24	Susceptible	25	Susceptible	21	Susceptible	10	Resistant	20	Susceptible	6	No Interpretation	11	Resistant	12	Resistant	14	Intermediate	16	Intermediate	6	No Interpretation	6	Resistant	15	Susceptible	26	Susceptible	23	No Interpretation	25	No Interpretation	23	No Interpretation	6
PK1-MO4-ICU-B3	Pseudomonas aeruginosa	43489	6	No Interpretation	6	No Interpretation	6	No Interpretation	17	No Interpretation	27	Susceptible	30	Susceptible	29	Susceptible	25	Susceptible	28	Susceptible	27	Susceptible	28	Susceptible	6	No Interpretation	34	Susceptible	26	Susceptible	19	Susceptible	22	Susceptible	10	No Interpretation	6	Resistant	14	Susceptible	25	Susceptible	15	No Interpretation	17	No Interpretation	15	No Interpretation	6
PK1-MO4-ICU-D5	Pseudomonas sp. ICU-D1	43489	6	No Interpretation	6	No Interpretation	6	No Interpretation	19	No Interpretation	23	Susceptible	28	Susceptible	25	Susceptible	36	Susceptible	28	Susceptible	28	Susceptible	24	Susceptible	6	No Interpretation	29	Susceptible	22	Susceptible	25	Susceptible	25	Susceptible	6	No Interpretation	6	Resistant	15	Susceptible	9	Resistant	11	No Interpretation	15	No Interpretation	16	No Interpretation	6
PK1-MO4-ICU-F4	Pseudomonas sp. ICU-B6	43434	6	No Interpretation	6	No Interpretation	6	No Interpretation	6	No Interpretation	6	Resistant	19	Susceptible	10	Resistant	28	Susceptible	20	Intermediate	17	Intermediate	6	Resistant	6	No Interpretation	6	Resistant	6	Resistant	16	Susceptible	22	Susceptible	6	No Interpretation	38	Susceptible	15	Susceptible	6	Resistant	14	No Interpretation	14	No Interpretation	13	No Interpretation	6
PK1-MO4-ICU-F3	Pseudomonas aeruginosa	43434	6	No Interpretation	6	No Interpretation	6	No Interpretation	20	No Interpretation	27	Susceptible	27	Susceptible	30	Susceptible	25	Susceptible	28	Susceptible	30	Susceptible	6	Resistant	6	No Interpretation	39	Susceptible	32	Susceptible	15	Susceptible	17	Susceptible	6	No Interpretation	24	Susceptible	16	Susceptible	24	Susceptible	11	No Interpretation	19	No Interpretation	11	No Interpretation	6
PK2-MO1-ICU-2MIN2	Pseudomonas oleovorans	43376	6	No Interpretation	6	No Interpretation	10	No Interpretation	6	No Interpretation	20	Susceptible	20	Susceptible	24	Susceptible	25	Susceptible	15	Intermediate	6	Resistant	19	Susceptible	6	No Interpretation	13	Resistant	13	Resistant	21	Susceptible	11	Resistant	6	No Interpretation	15	Intermediate	18	Susceptible	21	Susceptible	26	No Interpretation	29	No Interpretation	27	No Interpretation	15
PK2-MO1-ICU-2MIN3	Pseudomonas oleovorans	43496	6	No Interpretation	6	No Interpretation	12	No Interpretation	6	No Interpretation	13	Resistant	20	Susceptible	27	Susceptible	27	Susceptible	17	Intermediate	6	Resistant	18	Susceptible	6	No Interpretation	10	Resistant	11	Resistant	22	Susceptible	11	Resistant	6	No Interpretation	15	Intermediate	17	Susceptible	33	Susceptible	28	No Interpretation	29	No Interpretation	26	No Interpretation	16
PK2-MO1-ICU-B3	Pseudomonas mosselii	43378	6	No Interpretation	6	No Interpretation	6	No Interpretation	15	No Interpretation	24	Susceptible	24	Susceptible	27	Susceptible	33	Susceptible	24	Susceptible	25	Susceptible	24	Susceptible	6	No Interpretation	28	Susceptible	22	Susceptible	18	Susceptible	NA	FELL OFF	6	No Interpretation	27	Susceptible	13	Susceptible	18	Intermediate	15	No Interpretation	17	No Interpretation	15	No Interpretation	6
PK2-MO1-ICU-D5	Pseudomonas aeruginosa	43376	6	No Interpretation	6	No Interpretation	6	No Interpretation	17	No Interpretation	26	Susceptible	29	Susceptible	29	Susceptible	31	Susceptible	24	Susceptible	28	Susceptible	28	Susceptible	6	No Interpretation	32	Susceptible	26	Susceptible	18	Susceptible	24	Susceptible	10	No Interpretation	19	Susceptible	14	Susceptible	25	Susceptible	9	No Interpretation	14	No Interpretation	11	No Interpretation	6
PK2-MO2-ICU-D4	Pseudomonas aeruginosa	43401	6	No Interpretation	6	No Interpretation	6	No Interpretation	6	No Interpretation	14	Resistant	18	Susceptible	6	Resistant	8	Resistant	16	Intermediate	18	Intermediate	26	Susceptible	6	No Interpretation	6	Resistant	6	Resistant	6	Resistant	7	Resistant	6	No Interpretation	18	Susceptible	15	Susceptible	24	Susceptible	6	No Interpretation	6	No Interpretation	10	No Interpretation	6
PK2-MO2-ICU-F2	Pseudomonas chengduensis	43401	12	No Interpretation	12	No Interpretation	21	No Interpretation	33	No Interpretation	32	Susceptible	36	Susceptible	38	Susceptible	42	Susceptible	33	Susceptible	39	Susceptible	35	Susceptible	15	No Interpretation	38	Susceptible	35	Susceptible	27	Susceptible	28	Susceptible	6	No Interpretation	6	Resistant	17	Susceptible	29	Susceptible	20	No Interpretation	25	No Interpretation	26	No Interpretation	6
PK2-MO3-ICU-B4	Pseudomonas aeruginosa	43434	6	No Interpretation	6	No Interpretation	6	No Interpretation	6	No Interpretation	14	Resistant	17	Intermediate	6	Resistant	8	Resistant	14	Resistant	16	Resistant	25	Susceptible	6	No Interpretation	6	Resistant	6	Resistant	6	Resistant	6	Resistant	6	No Interpretation	19	Susceptible	14	Susceptible	23	Susceptible	6	No Interpretation	6	No Interpretation	9	No Interpretation	6
PK2-MO3-ICU-B3	Pseudomonas nicosulfuronedens	43434	6	No Interpretation	6	No Interpretation	6	No Interpretation	6	No Interpretation	12	Resistant	20	Susceptible	17	Intermediate	15	Resistant	21	Susceptible	6	Resistant	6	Resistant	6	No Interpretation	6	Resistant	6	Resistant	15	Susceptible	20	Susceptible	6	No Interpretation	6	Resistant	16	Susceptible	7	Resistant	8	No Interpretation	13	No Interpretation	16	No Interpretation	6
PK2-MO3-ICU-D2	Pseudomonas aeruginosa	43434	6	No Interpretation	6	No Interpretation	6	No Interpretation	6	No Interpretation	9	Resistant	12	Resistant	6	Resistant	6	Resistant	9	Resistant	14	Resistant	6	Resistant	6	No Interpretation	6	Resistant	6	Resistant	6	Resistant	6	Resistant	6	No Interpretation	23	Susceptible	14	Susceptible	19	Intermediate	6	No Interpretation	6	No Interpretation	8	No Interpretation	6
PK2-MO3-ICU-F1	Pseudomonas sp. ICU-F1	43489	6	No Interpretation	6	No Interpretation	16	No Interpretation	6	No Interpretation	19	Susceptible	25	Susceptible	6	Resistant	6	Resistant	21	Susceptible	9	Resistant	23	Susceptible	6	No Interpretation	8	Resistant	6	Resistant	6	Resistant	8	Resistant	6	No Interpretation	20	Susceptible	16	Susceptible	31	Susceptible	16	No Interpretation	17	No Interpretation	20	No Interpretation	6
PK2-MO4-ICU-B3	Pseudomonas aeruginosa	43448	6	No Interpretation	6	No Interpretation	6	No Interpretation	6	No Interpretation	11	Resistant	17	Intermediate	6	Resistant	7	Resistant	14	Resistant	17	Intermediate	25	Susceptible	6	No Interpretation	6	Resistant	6	Resistant	6	Resistant	6	Resistant	6	No Interpretation	16	Susceptible	14	Susceptible	24	Susceptible	6	No Interpretation	6	No Interpretation	7	No Interpretation	6
PK2-MO4-ICU-B4	Pseudomonas stutzeri	43489	6	No Interpretation	6	No Interpretation	6	No Interpretation	6	No Interpretation	6	Resistant	6	Resistant	6	Resistant	8	Resistant	6	Resistant	6	Resistant	6	Resistant	6	No Interpretation	16	Intermediate	13	Resistant	24	Susceptible	25	Susceptible	6	No Interpretation	13	Intermediate	17	Susceptible	19	Intermediate	16	No Interpretation	20	No Interpretation	21	No Interpretation	6
PK2-MO4-ICU-B5	Pseudomonas aeruginosa	43448	6	No Interpretation	6	No Interpretation	6	No Interpretation	17	No Interpretation	25	Susceptible	28	Susceptible	32	Susceptible	25	Susceptible	25	Susceptible	26	Susceptible	25	Susceptible	6	No Interpretation	32	Susceptible	25	Susceptible	15	Susceptible	19	Susceptible	10	No Interpretation	16	Susceptible	14	Susceptible	25	Susceptible	12	No Interpretation	15	No Interpretation	11	No Interpretation	6
PK2-MO4-ICU-D1	Pseudomonas aeruginosa	43448	6	No Interpretation	6	No Interpretation	6	No Interpretation	6	No Interpretation	12	Resistant	16	Intermediate	6	Resistant	8	Resistant	14	Resistant	15	Resistant	25	Susceptible	6	No Interpretation	6	Resistant	6	Resistant	6	Resistant	7	Resistant	6	No Interpretation	17	Susceptible	13	Susceptible	23	Susceptible	6	No Interpretation	6	No Interpretation	10	No Interpretation	6
PK2-MO4-ICU-F4	Pseudomonas stutzeri	43385	6	No Interpretation	6	No Interpretation	11	No Interpretation	6	No Interpretation	12	Resistant	20	Susceptible	6	Resistant	6	Resistant	18	Intermediate	6	Resistant	16	Resistant	6	No Interpretation	6	Resistant	6	Resistant	17	Susceptible	16	Intermediate	6	No Interpretation	8	Resistant	15	Susceptible	30	Susceptible	15	No Interpretation	16	No Interpretation	4	No Interpretation	6
PK2-MO4-ICU-F2	Pseudomonas stutzeri	43448	6	No Interpretation	8	No Interpretation	6	No Interpretation	6	No Interpretation	18	Susceptible	13	Resistant	37	Susceptible	30	Susceptible	33	Susceptible	17	Intermediate	20	Susceptible	7	No Interpretation	18	Intermediate	18	Susceptible	23	Susceptible	24	Susceptible	40	No Interpretation	6	Resistant	20	Susceptible	6	Resistant	31	No Interpretation	33	No Interpretation	30	No Interpretation	6
PK3-MO1-ICU-2MIN1	Pseudomonas sp. ICU-F1	43376	6	No Interpretation	6	No Interpretation	16	No Interpretation	10	No Interpretation	23	Susceptible	26	Susceptible	6	Resistant	8	Resistant	22	Susceptible	12	Resistant	23	Susceptible	6	No Interpretation	8	Resistant	8	Resistant	6	Resistant	8	Resistant	6	No Interpretation	23	Susceptible	17	Susceptible	33	Susceptible	18	No Interpretation	22	No Interpretation	21	No Interpretation	6
PK3-MO1-ICU-2MIN2	Pseudomonas sp. ICU-F1	43376	6	No Interpretation	6	No Interpretation	16	No Interpretation	10	No Interpretation	23	Susceptible	26	Susceptible	6	Resistant	6	Resistant	21	Susceptible	11	Resistant	21	Susceptible	6	No Interpretation	8	Resistant	8	Resistant	6	Resistant	9	Resistant	6	No Interpretation	21	Susceptible	16	Susceptible	31	Susceptible	16	No Interpretation	21	No Interpretation	18	No Interpretation	6
PK3-MO1-ICU-B1	Pseudomonas aeruginosa	43376	6	No Interpretation	6	No Interpretation	6	No Interpretation	6	No Interpretation	14	Resistant	18	Susceptible	6	Resistant	8	Resistant	11	Resistant	17	Intermediate	25	Susceptible	6	No Interpretation	6	Resistant	6	Resistant	6	Resistant	6	Resistant	6	No Interpretation	20	Susceptible	12	Susceptible	23	Susceptible	6	No Interpretation	6	No Interpretation	10	No Interpretation	6
PK3-MO1-ICU-B4	Pseudomonas aeruginosa	43376	6	No Interpretation	6	No Interpretation	6	No Interpretation	6	No Interpretation	12	Resistant	15	Intermediate	6	Resistant	8	Resistant	15	Intermediate	17	Intermediate	25	Susceptible	6	No Interpretation	6	Resistant	6	Resistant	6	Resistant	6	Resistant	6	No Interpretation	18	Susceptible	15	Susceptible	23	Susceptible	6	No Interpretation	6	No Interpretation	10	No Interpretation	6
PK3-MO1-ICU-D3	Pseudomonas sp. PUB2-B1	43489	6	No Interpretation	6	No Interpretation	6	No Interpretation	6	No Interpretation	8	Resistant	18	Susceptible	6	Resistant	8	Resistant	14	Resistant	6	Resistant	9	Resistant	6	No Interpretation	6	Resistant	6	Resistant	10	Resistant	6	Resistant	6	No Interpretation	7	Resistant	14	Susceptible	16	Intermediate	7	No Interpretation	14	No Interpretation	14	No Interpretation	6
PK3-MO1-ICU-D2	Pseudomonas aeruginosa	43489	6	No Interpretation	6	No Interpretation	6	No Interpretation	6	No Interpretation	12	Resistant	19	Susceptible	6	Resistant	7	Resistant	15	Intermediate	18	Intermediate	27	Susceptible	6	No Interpretation	6	Resistant	6	Resistant	6	Resistant	8	Resistant	6	No Interpretation	19	Susceptible	15	Susceptible	25	Susceptible	6	No Interpretation	6	No Interpretation	10	No Interpretation	6
PK3-MO1-ICU-F1	Pseudomonas chengduensis	43376	10	No Interpretation	14	No Interpretation	21	No Interpretation	28	No Interpretation	30	Susceptible	32	Susceptible	33	Susceptible	40	Susceptible	30	Susceptible	32	Susceptible	32	Susceptible	14	No Interpretation	37	Susceptible	30	Susceptible	27	Susceptible	27	Susceptible	24	No Interpretation	8	Resistant	16	Susceptible	26	Susceptible	19	No Interpretation	20	No Interpretation	20	No Interpretation	6
PK3-MO2-ICU-D7	Pseudomonas sp. PUB2-B1	43398	6	No Interpretation	6	No Interpretation	6	No Interpretation	6	No Interpretation	11	Resistant	18	Susceptible	6	Resistant	8	Resistant	14	Resistant	6	Resistant	12	Resistant	6	No Interpretation	6	Resistant	6	Resistant	11	Resistant	15	Intermediate	6	No Interpretation	10	Resistant	14	Susceptible	17	Intermediate	6	No Interpretation	14	No Interpretation	13	No Interpretation	6
PK3-MO2-ICU-D5	Pseudomonas aeruginosa	43398	6	No Interpretation	6	No Interpretation	6	No Interpretation	17	No Interpretation	24	Susceptible	27	Susceptible	29	Susceptible	31	Susceptible	25	Susceptible	28	Susceptible	24	Susceptible	6	No Interpretation	40	Susceptible	32	Susceptible	16	Susceptible	18	Susceptible	6	No Interpretation	16	Susceptible	15	Susceptible	24	Susceptible	8	No Interpretation	12	No Interpretation	8	No Interpretation	6
PK3-MO3-ICU-B1	Pseudomonas chengduensis	43441	6	No Interpretation	6	No Interpretation	6	No Interpretation	6	No Interpretation	6	Resistant	24	Susceptible	16	Intermediate	30	Susceptible	17	Intermediate	6	Resistant	10	Resistant	6	No Interpretation	21	Susceptible	20	Susceptible	20	Susceptible	6	Resistant	6	No Interpretation	6	Resistant	15	Susceptible	23	Susceptible	15	No Interpretation	19	No Interpretation	18	No Interpretation	6
PK3-MO3-ICU-D3	Pseudomonas aeruginosa	43441	6	No Interpretation	6	No Interpretation	6	No Interpretation	18	No Interpretation	25	Susceptible	27	Susceptible	28	Susceptible	28	Susceptible	27	Susceptible	27	Susceptible	26	Susceptible	6	No Interpretation	33	Susceptible	27	Susceptible	18	Susceptible	23	Susceptible	11	No Interpretation	16	Susceptible	14	Susceptible	25	Susceptible	9	No Interpretation	12	No Interpretation	10	No Interpretation	6
PK3-MO3-ICU-D6	Pseudomonas aeruginosa	43441	6	No Interpretation	6	No Interpretation	6	No Interpretation	16	No Interpretation	28	Susceptible	32	Susceptible	33	Susceptible	32	Susceptible	30	Susceptible	32	Susceptible	28	Susceptible	6	No Interpretation	40	Susceptible	34	Susceptible	16	Susceptible	20	Susceptible	6	No Interpretation	25	Susceptible	17	Susceptible	25	Susceptible	7	No Interpretation	11	No Interpretation	7	No Interpretation	6
PK3-MO3-ICU-F4	Shewanella xiamenensis	43489	30	No Interpretation	17	No Interpretation	28	No Interpretation	32	No Interpretation	32	Susceptible	38	Susceptible	34	Susceptible	34	Susceptible	35	Susceptible	31	Susceptible	33	Susceptible	32	No Interpretation	35	Susceptible	35	Susceptible	26	Susceptible	27	Susceptible	30	No Interpretation	8	Resistant	15	Susceptible	33	Susceptible	25	No Interpretation	30	No Interpretation	26	No Interpretation	31
PK3-MO4-ICU-B3	Pseudomonas aeruginosa	43489	6	No Interpretation	6	No Interpretation	6	No Interpretation	6	No Interpretation	6	Resistant	6	Resistant	6	Resistant	6	Resistant	17	Intermediate	18	Intermediate	6	Resistant	6	No Interpretation	6	Resistant	6	Resistant	11	Resistant	6	Resistant	6	No Interpretation	13	Intermediate	13	Susceptible	6	Resistant	6	No Interpretation	6	No Interpretation	6	No Interpretation	6
PK3-MO4-ICU-D2	Pseudomonas stutzeri	43448	6	No Interpretation	6	No Interpretation	6	No Interpretation	6	No Interpretation	11	Resistant	15	Intermediate	8	Resistant	11	Resistant	14	Resistant	12	Resistant	13	Resistant	6	No Interpretation	18	Intermediate	12	Resistant	8	Resistant	12	Resistant	6	No Interpretation	15	Intermediate	16	Susceptible	28	Susceptible	13	No Interpretation	18	No Interpretation	15	No Interpretation	6
PK3-MO4-ICU-F3	Pseudomonas stutzeri	43448	6	No Interpretation	6	No Interpretation	24	No Interpretation	8	No Interpretation	10	Resistant	23	Susceptible	10	Resistant	6	Resistant	14	Resistant	8	Resistant	10	Resistant	6	No Interpretation	17	Intermediate	17	Intermediate	6	Resistant	6	Resistant	20	No Interpretation	16	Susceptible	17	Susceptible	24	Susceptible	25	No Interpretation	28	No Interpretation	28	No Interpretation	6
PK3-MO4-ICU-F5	Pseudomonas stutzeri	43448	9	No Interpretation	6	No Interpretation	24	No Interpretation	12	No Interpretation	27	Susceptible	28	Susceptible	16	Intermediate	12	Resistant	25	Susceptible	19	Intermediate	29	Susceptible	11	No Interpretation	6	Resistant	6	Resistant	12	Resistant	20	Susceptible	6	No Interpretation	9	Resistant	15	Susceptible	31	Susceptible	16	No Interpretation	21	No Interpretation	16	No Interpretation	6
PK3-MO4-ICU-F4	Pseudomonas aeruginosa	43448	6	No Interpretation	6	No Interpretation	6	No Interpretation	16	No Interpretation	18	Susceptible	31	Susceptible	27	Susceptible	27	Susceptible	30	Susceptible	29	Susceptible	28	Susceptible	6	No Interpretation	33	Susceptible	27	Susceptible	19	Susceptible	21	Susceptible	13	No Interpretation	6	Resistant	14	Susceptible	27	Susceptible	13	No Interpretation	16	No Interpretation	14	No Interpretation	6
PK4-MO2-ICU-B4	Pseudomonas aeruginosa	43398	6	No Interpretation	6	No Interpretation	6	No Interpretation	17	No Interpretation	26	Susceptible	30	Susceptible	30	Susceptible	31	Susceptible	27	Susceptible	30	Susceptible	29	Susceptible	6	No Interpretation	32	Susceptible	27	Susceptible	18	Susceptible	21	Susceptible	10	No Interpretation	16	Susceptible	14	Susceptible	25	Susceptible	11	No Interpretation	15	No Interpretation	9	No Interpretation	6
PK4-MO2-ICU-D2	Pseudomonas aeruginosa	43398	6	No Interpretation	6	No Interpretation	6	No Interpretation	16	No Interpretation	25	Susceptible	27	Susceptible	29	Susceptible	30	Susceptible	27	Susceptible	26	Susceptible	25	Susceptible	6	No Interpretation	31	Susceptible	25	Susceptible	17	Susceptible	20	Susceptible	7	No Interpretation	15	Intermediate	14	Susceptible	25	Susceptible	12	No Interpretation	14	No Interpretation	10	No Interpretation	6
PK4-MO3-ICU-B2	Pseudomonas fulva	43434	6	No Interpretation	6	No Interpretation	6	No Interpretation	20	No Interpretation	25	Susceptible	26	Susceptible	22	Susceptible	35	Susceptible	27	Susceptible	27	Susceptible	25	Susceptible	6	No Interpretation	26	Susceptible	20	Susceptible	24	Susceptible	28	Susceptible	12	No Interpretation	8	Resistant	16	Susceptible	20	Intermediate	20	No Interpretation	21	No Interpretation	17	No Interpretation	6
PK4-MO3-ICU-D3	Pseudomonas aeruginosa	43441	6	No Interpretation	6	No Interpretation	6	No Interpretation	20	No Interpretation	27	Susceptible	30	Susceptible	33	Susceptible	30	Susceptible	30	Susceptible	30	Susceptible	25	Susceptible	6	No Interpretation	33	Susceptible	25	Susceptible	17	Susceptible	20	Susceptible	11	No Interpretation	25	Susceptible	15	Susceptible	26	Susceptible	11	No Interpretation	14	No Interpretation	11	No Interpretation	6
PK4-MO3-ICU-F1	Pseudomonas chengduensis	43489	6	No Interpretation	6	No Interpretation	19	No Interpretation	29	No Interpretation	31	Susceptible	33	Susceptible	27	Susceptible	36	Susceptible	30	Susceptible	30	Susceptible	29	Susceptible	10	No Interpretation	39	Susceptible	34	Susceptible	25	Susceptible	21	Susceptible	25	No Interpretation	6	Resistant	17	Susceptible	32	Susceptible	22	No Interpretation	25	No Interpretation	27	No Interpretation	6
PK4-MO4-ICU-B4	Pseudomonas aeruginosa	43448	6	No Interpretation	6	No Interpretation	6	No Interpretation	18	No Interpretation	27	Susceptible	29	Susceptible	31	Susceptible	30	Susceptible	31	Susceptible	30	Susceptible	27	Susceptible	6	No Interpretation	34	Susceptible	27	Susceptible	19	Susceptible	24	Susceptible	14	No Interpretation	18	Susceptible	14	Susceptible	25	Susceptible	13	No Interpretation	15	No Interpretation	12	No Interpretation	6
PK4-MO4-ICU-D4	Pseudomonas aeruginosa	43448	6	No Interpretation	6	No Interpretation	6	No Interpretation	15	No Interpretation	25	Susceptible	26	Susceptible	26	Susceptible	16	Intermediate	25	Susceptible	30	Susceptible	26	Susceptible	6	No Interpretation	37	Susceptible	32	Susceptible	15	Susceptible	18	Susceptible	6	No Interpretation	20	Susceptible	15	Susceptible	21	Intermediate	7	No Interpretation	7	No Interpretation	7	No Interpretation	6
PK4-MO4-ICU-D2	Pseudomonas aeruginosa	43448	6	No Interpretation	6	No Interpretation	6	No Interpretation	16	No Interpretation	25	Susceptible	30	Susceptible	31	Susceptible	30	Susceptible	27	Susceptible	28	Susceptible	27	Susceptible	6	No Interpretation	33	Susceptible	25	Susceptible	17	Susceptible	22	Susceptible	8	No Interpretation	15	Intermediate	14	Susceptible	24	Susceptible	11	No Interpretation	14	No Interpretation	12	No Interpretation	6
PK4-MO4-ICU-F4	Pseudomonas oleovorans	43448	6	No Interpretation	6	No Interpretation	10	No Interpretation	6	No Interpretation	14	Resistant	20	Susceptible	26	Susceptible	27	Susceptible	17	Intermediate	6	Resistant	18	Susceptible	6	No Interpretation	13	Resistant	13	Resistant	22	Susceptible	10	Resistant	6	No Interpretation	15	Intermediate	18	Susceptible	35	Susceptible	29	No Interpretation	31	No Interpretation	28	No Interpretation	17
PK-PUB1-MO1-B1	Pseudomonas juntendi	43376	6	No Interpretation	6	No Interpretation	10	No Interpretation	21	No Interpretation	26	Susceptible	30	Susceptible	19	Susceptible	33	Susceptible	26	Susceptible	29	Susceptible	27	Susceptible	6	No Interpretation	32	Susceptible	23	Susceptible	21	Susceptible	25	Susceptible	6	No Interpretation	6	Resistant	11	Susceptible	20	Intermediate	18	No Interpretation	19	No Interpretation	15	No Interpretation	6
PK-PUB1-MO2-B3	Pseudomonas sichuanensis	43406	6	No Interpretation	6	No Interpretation	6	No Interpretation	15	No Interpretation	23	Susceptible	26	Susceptible	20	Susceptible	32	Susceptible	25	Susceptible	27	Susceptible	25	Susceptible	6	No Interpretation	31	Susceptible	23	Susceptible	25	Susceptible	26	Susceptible	6	No Interpretation	6	Resistant	15	Susceptible	16	Intermediate	17	No Interpretation	19	No Interpretation	20	No Interpretation	6
PK-PRV1-MO1-D1	Pseudomonas sichuanensis	43383	6	No Interpretation	6	No Interpretation	6	No Interpretation	15	No Interpretation	22	Susceptible	28	Susceptible	21	Susceptible	34	Susceptible	24	Susceptible	27	Susceptible	25	Susceptible	6	No Interpretation	30	Susceptible	22	Susceptible	27	Susceptible	29	Susceptible	6	No Interpretation	6	Resistant	15	Susceptible	15	Resistant	18	No Interpretation	20	No Interpretation	16	No Interpretation	6
PK-PUB1-MO1-F3	Pseudomonas mosselii	43376	6	No Interpretation	6	No Interpretation	6	No Interpretation	20	No Interpretation	25	Susceptible	24	Susceptible	22	Susceptible	33	Susceptible	23	Susceptible	24	Susceptible	24	Susceptible	6	No Interpretation	30	Susceptible	24	Susceptible	20	Susceptible	21	Susceptible	6	No Interpretation	40	Susceptible	14	Susceptible	19	Intermediate	18	No Interpretation	21	No Interpretation	17	No Interpretation	6
PK-PUB2-MO1-B1	Pseudomonas sp. PUB2-B1	43378	6	No Interpretation	6	No Interpretation	6	No Interpretation	20	No Interpretation	24	Susceptible	30	Susceptible	22	Susceptible	33	Susceptible	24	Susceptible	28	Susceptible	25	Susceptible	6	No Interpretation	30	Susceptible	25	Susceptible	25	Susceptible	26	Susceptible	6	No Interpretation	6	Resistant	14	Susceptible	15	Resistant	20	No Interpretation	23	No Interpretation	20	No Interpretation	6
PK-PUB1-MO1-F2	Pseudomonas mosselii	43376	6	No Interpretation	6	No Interpretation	6	No Interpretation	20	No Interpretation	25	Susceptible	24	Susceptible	24	Susceptible	32	Susceptible	24	Susceptible	24	Susceptible	23	Susceptible	6	No Interpretation	28	Susceptible	24	Susceptible	19	Susceptible	21	Susceptible	6	No Interpretation	39	Susceptible	14	Susceptible	19	Intermediate	17	No Interpretation	21	No Interpretation	16	No Interpretation	6
PK-PUB2-MO1-F1	Pseudomonas mosselii	43378	6	No Interpretation	6	No Interpretation	6	No Interpretation	18	No Interpretation	21	Susceptible	24	Susceptible	25	Susceptible	32	Susceptible	23	Susceptible	24	Susceptible	24	Susceptible	6	No Interpretation	30	Susceptible	24	Susceptible	19	Susceptible	21	Susceptible	6	No Interpretation	39	Susceptible	13	Susceptible	17	Intermediate	16	No Interpretation	21	No Interpretation	15	No Interpretation	6
PK-PUB1-MO1-D2	Pseudomonas chengduensis	43378	6	No Interpretation	6	No Interpretation	13	No Interpretation	27	No Interpretation	32	Susceptible	30	Susceptible	30	Susceptible	40	Susceptible	32	Susceptible	34	Susceptible	34	Susceptible	12	No Interpretation	11	Resistant	12	Resistant	28	Susceptible	30	Susceptible	27	No Interpretation	6	Resistant	16	Susceptible	23	Susceptible	19	No Interpretation	21	No Interpretation	17	No Interpretation	6
PK-PUB2-MO1-D5	Pseudomonas stutzeri	43383	24	No Interpretation	6	No Interpretation	27	No Interpretation	30	No Interpretation	30	Susceptible	39	Susceptible	33	Susceptible	32	Susceptible	33	Susceptible	30	Susceptible	32	Susceptible	26	No Interpretation	39	Susceptible	38	Susceptible	29	Susceptible	28	Susceptible	27	No Interpretation	15	Intermediate	17	Susceptible	30	Susceptible	27	No Interpretation	29	No Interpretation	27	No Interpretation	6
PK-PUB1-MO1-B3	Pseudomonas chengduensis	43378	11	No Interpretation	6	No Interpretation	15	No Interpretation	28	No Interpretation	32	Susceptible	39	Susceptible	34	Susceptible	42	Susceptible	35	Susceptible	34	Susceptible	35	Susceptible	16	No Interpretation	40	Susceptible	38	Susceptible	29	Susceptible	29	Susceptible	27	No Interpretation	6	Resistant	17	Susceptible	25	Susceptible	31	No Interpretation	33	No Interpretation	27	No Interpretation	6
PK-PUB2-MO1-D3	Pseudomonas chengduensis	43383	16	No Interpretation	17	No Interpretation	22	No Interpretation	33	No Interpretation	34	Susceptible	44	Susceptible	38	susceptible	40	Susceptible	34	Susceptible	36	Susceptible	35	Susceptible	21	No Interpretation	42	Susceptible	40	Susceptible	25	Susceptible	26	Susceptible	10	No Interpretation	6	Resistant	17	Susceptible	31	Susceptible	29	No Interpretation	28	No Interpretation	30	No Interpretation	11
PK-PUB2-MO2-B2	Pseudomonas sp. PUB2-B2	43406	6	No Interpretation	6	No Interpretation	6	No Interpretation	16	No Interpretation	24	Susceptible	27	Susceptible	20	Susceptible	31	Susceptible	25	Susceptible	25	Susceptible	25	Susceptible	6	No Interpretation	24	Susceptible	18	Susceptible	23	Susceptible	24	Susceptible	6	No Interpretation	34	Susceptible	14	Susceptible	21	Intermediate	15	No Interpretation	16	No Interpretation	16	No Interpretation	6
PK-PUB2-MO2-F3	Enterobacter hormaechei	43406	6	No Interpretation	6	No Interpretation	6	No Interpretation	17	No Interpretation	24	Susceptible	27	Susceptible	20	Susceptible	30	Susceptible	25	Susceptible	25	Susceptible	25	Susceptible	6	No Interpretation	24	Susceptible	17	Susceptible	22	Susceptible	25	Susceptible	6	No Interpretation	34	Susceptible	14	Susceptible	20	Intermediate	15	No Interpretation	17	No Interpretation	17	No Interpretation	6
PK-PUB2-MO2-D2	Pseudomonas sp. PUB2-B1	43406	6	No Interpretation	6	No Interpretation	6	No Interpretation	19	No Interpretation	24	Susceptible	30	Susceptible	23	Susceptible	34	Susceptible	25	Susceptible	28	Susceptible	25	Susceptible	6	No Interpretation	30	Susceptible	26	Susceptible	23	Susceptible	25	Susceptible	6	No Interpretation	6	Resistant	15	Susceptible	18	Intermediate	22	No Interpretation	24	No Interpretation	21	No Interpretation	6
PK-PUB1-MO2-F1	Pseudomonas mosselii	43406	6	No Interpretation	6	No Interpretation	6	No Interpretation	25	No Interpretation	30	Susceptible	29	Susceptible	26	Susceptible	36	Susceptible	26	Susceptible	30	Susceptible	34	Susceptible	6	No Interpretation	32	Susceptible	25	Susceptible	21	Susceptible	24	Susceptible	6	No Interpretation	30	Susceptible	15	Susceptible	25	Susceptible	20	No Interpretation	20	No Interpretation	22	No Interpretation	6
PK-PUB2-MO2-D3	Pseudomonas toyotomiensis	43406	6	No Interpretation	6	No Interpretation	15	No Interpretation	24	No Interpretation	30	Susceptible	30	Susceptible	28	Susceptible	31	Susceptible	30	Susceptible	32	Susceptible	30	Susceptible	6	No Interpretation	35	Susceptible	30	Susceptible	24	Susceptible	25	Susceptible	20	No Interpretation	6	Resistant	15	Susceptible	23	Susceptible	18	No Interpretation	20	No Interpretation	20	No Interpretation	6
PK-PUB1-MO2-B2	Pseudomonas fulva	43406	6	No Interpretation	6	No Interpretation	6	No Interpretation	24	No Interpretation	29	Susceptible	31	Susceptible	28	Susceptible	35	Susceptible	31	Susceptible	31	Susceptible	29	Susceptible	6	No Interpretation	29	Susceptible	23	Susceptible	25	Susceptible	28	Susceptible	8	No Interpretation	6	Resistant	17	Susceptible	22	Susceptible	18	No Interpretation	21	No Interpretation	18	No Interpretation	6
PK-PUB2-MO2-2MIN1	Pseudomonas sp. ICU-F4	43406	6	No Interpretation	6	No Interpretation	14	No Interpretation	25	No Interpretation	30	Susceptible	31	Susceptible	29	Susceptible	32	Susceptible	32	Susceptible	31	Susceptible	32	Susceptible	6	No Interpretation	35	Susceptible	30	Susceptible	23	Susceptible	25	Susceptible	20	No Interpretation	6	Resistant	15	Susceptible	23	Susceptible	18	No Interpretation	20	No Interpretation	21	No Interpretation	6
PK-PUB2-MO2-D4	Pseudomonas stutzeri	11/218	23	No Interpretation	6	No Interpretation	26	No Interpretation	28	No Interpretation	30	Susceptible	36	Susceptible	33	Susceptible	34	Susceptible	33	Susceptible	34	Susceptible	35	Susceptible	25	No Interpretation	40	Susceptible	37	Susceptible	28	Susceptible	28	Susceptible	20	No Interpretation	16	Susceptible	17	Susceptible	29	Susceptible	24	No Interpretation	26	No Interpretation	28	No Interpretation	6
PK-PUB2-MO2-2MIN2	Pseudomonas sp. ICU-F4	43489	17	No Interpretation	6	No Interpretation	21	No Interpretation	27	No Interpretation	28	Susceptible	33	Susceptible	35	Susceptible	36	Susceptible	30	Susceptible	30	Susceptible	31	Susceptible	22	No Interpretation	34	Susceptible	31	Susceptible	27	Susceptible	25	Susceptible	25	No Interpretation	13	Intermediate	16	Susceptible	30	Susceptible	20	No Interpretation	21	No Interpretation	24	No Interpretation	6
PK-PUB1-MO2-D2	Pseudomonas chengduensis	43406	15	No Interpretation	6	No Interpretation	22	No Interpretation	35	No Interpretation	38	Susceptible	40	Susceptible	36	Susceptible	46	Susceptible	36	Susceptible	39	Susceptible	40	Susceptible	16	No Interpretation	42	Susceptible	34	Susceptible	25	Susceptible	27	Susceptible	21	No Interpretation	6	Resistant	18	Susceptible	35	Susceptible	23	No Interpretation	25	No Interpretation	26	No Interpretation	6
PK-PUB2-MO3-2MIN1	Pseudomonas otitidis	43489	6	No Interpretation	6	No Interpretation	11	No Interpretation	23	No Interpretation	27	Susceptible	34	Susceptible	21	Susceptible	23	Susceptible	27	Susceptible	26	Susceptible	28	Susceptible	6	No Interpretation	35	Susceptible	30	Susceptible	27	Susceptible	27	Susceptible	23	No Interpretation	6	Resistant	14	Susceptible	27	Susceptible	18	No Interpretation	22	No Interpretation	20	No Interpretation	6
PK-PUB1-MO3-F2	Pseudomonas mosselii	43434	6	No Interpretation	6	No Interpretation	6	No Interpretation	22	No Interpretation	24	Susceptible	26	Susceptible	22	Susceptible	34	Susceptible	25	Susceptible	24	Susceptible	31	Susceptible	6	No Interpretation	29	Susceptible	23	Susceptible	20	Susceptible	22	Susceptible	6	No Interpretation	28	Susceptible	13	Susceptible	21	Intermediate	18	No Interpretation	20	No Interpretation	17	No Interpretation	6
PK-PUB2-MO3-D3	Pseudomonas otitidis	43489	6	No Interpretation	6	No Interpretation	12	No Interpretation	24	No Interpretation	27	Susceptible	34	Susceptible	23	Susceptible	25	Susceptible	28	Susceptible	25	Susceptible	27	Susceptible	6	No Interpretation	37	Susceptible	30	Susceptible	27	Susceptible	25	Susceptible	22	No Interpretation	6	Resistant	14	Susceptible	27	Susceptible	19	No Interpretation	23	No Interpretation	20	No Interpretation	6
PK-PUB2-MO3-F2	Pseudomonas mosselii	43441	6	No Interpretation	6	No Interpretation	6	No Interpretation	15	No Interpretation	23	Susceptible	23	Susceptible	24	Susceptible	34	Susceptible	25	Susceptible	25	Susceptible	24	Susceptible	6	No Interpretation	29	Susceptible	24	Susceptible	19	Susceptible	20	Susceptible	6	No Interpretation	39	Susceptible	14	Susceptible	21	Intermediate	16	No Interpretation	19	No Interpretation	18	No Interpretation	6
PK-PUB2-MO3-B2	Pseudomonas mosselii	43489	6	No Interpretation	6	No Interpretation	6	No Interpretation	22	No Interpretation	26	Susceptible	25	Susceptible	26	Susceptible	33	Susceptible	25	Susceptible	25	Susceptible	30	Susceptible	6	No Interpretation	29	Susceptible	22	Susceptible	20	Susceptible	22	Susceptible	6	No Interpretation	29	Susceptible	13	Susceptible	18	Intermediate	16	No Interpretation	20	No Interpretation	17	No Interpretation	6
PK-PUB1-MO3-B1	Pseudomonas mosselii	43489	6	No Interpretation	6	No Interpretation	6	No Interpretation	23	No Interpretation	25	Susceptible	27	Susceptible	27	Susceptible	34	Susceptible	24	Susceptible	24	Susceptible	30	Susceptible	6	No Interpretation	29	Susceptible	23	Susceptible	20	Susceptible	22	Susceptible	6	No Interpretation	28	Susceptible	14	Susceptible	20	Intermediate	16	No Interpretation	20	No Interpretation	16	No Interpretation	6
PK-PUB2-MO3-D1	Pseudomonas mosselii	43489	6	No Interpretation	6	No Interpretation	6	No Interpretation	14	No Interpretation	22	Susceptible	23	Susceptible	27	Susceptible	31	Susceptible	22	Susceptible	23	Susceptible	22	Susceptible	6	No Interpretation	29	Susceptible	23	Susceptible	19	Susceptible	22	Susceptible	6	No Interpretation	27	Susceptible	14	Susceptible	18	Intermediate	18	No Interpretation	20	No Interpretation	19	No Interpretation	6
PK-PUB1-MO3-B2	Pseudomonas chengduensis	43489	11	No Interpretation	6	No Interpretation	23	No Interpretation	32	No Interpretation	34	Susceptible	34	Susceptible	32	Susceptible	40	Susceptible	34	Susceptible	34	Susceptible	35	Susceptible	15	No Interpretation	39	Susceptible	34	Susceptible	26	Susceptible	25	Susceptible	24	No Interpretation	15	Intermediate	16	Susceptible	34	Susceptible	24	No Interpretation	25	No Interpretation	26	No Interpretation	6
PK-PUB2-MO4-D1	Pseudomonas stutzeri	43489	16	No Interpretation	6	No Interpretation	7	No Interpretation	8	No Interpretation	13	Resistant	18	Susceptible	12	Resistant	13	Resistant	24	Susceptible	13	Resistant	14	Resistant	19	No Interpretation	31	Susceptible	27	Susceptible	18	Susceptible	26	Susceptible	19	No Interpretation	14	Intermediate	13	Susceptible	30	Susceptible	15	No Interpretation	19	No Interpretation	21	No Interpretation	6
PK-PUB1-MO4-2MIN1	Pseudomonas aeruginosa	43489	6	No Interpretation	6	No Interpretation	6	No Interpretation	14	No Interpretation	26	Susceptible	28	Susceptible	26	Susceptible	24	Susceptible	28	Susceptible	26	Susceptible	27	Susceptible	6	No Interpretation	32	Susceptible	25	Susceptible	18	Susceptible	23	Susceptible	13	No Interpretation	13	Intermediate	14	Susceptible	25	Susceptible	11	No Interpretation	13	No Interpretation	10	No Interpretation	6
PK-PUB1-MO4-D2	Pseudomonas stutzeri	43489	16	No Interpretation	6	No Interpretation	22	No Interpretation	25	No Interpretation	27	Susceptible	32	Susceptible	28	Susceptible	30	Susceptible	28	Susceptible	27	Susceptible	29	Susceptible	21	No Interpretation	35	Susceptible	32	Susceptible	27	Susceptible	26	Susceptible	25	No Interpretation	12	Resistant	15	Susceptible	25	Susceptible	23	No Interpretation	27	No Interpretation	26	No Interpretation	6
PK-PUB2-MO4-D4	Pseudomonas stutzeri	43489	21	No Interpretation	6	No Interpretation	26	No Interpretation	27	No Interpretation	30	Susceptible	35	Susceptible	30	Susceptible	33	Susceptible	35	Susceptible	32	Susceptible	31	Susceptible	23	No Interpretation	34	Susceptible	30	Susceptible	28	Susceptible	26	Susceptible	20	No Interpretation	13	Intermediate	15	Susceptible	26	Susceptible	20	No Interpretation	24	No Interpretation	28	No Interpretation	6
PK-PUB1-MO4-B1	Pseudomonas asiatica	43489	6	No Interpretation	6	No Interpretation	6	No Interpretation	16	No Interpretation	22	Susceptible	26	Susceptible	31	Susceptible	30	Susceptible	23	Susceptible	25	Susceptible	22	Susceptible	6	No Interpretation	29	Susceptible	22	Susceptible	19	Susceptible	21	Susceptible	6	No Interpretation	6	Resistant	15	Susceptible	11	Resistant	20	No Interpretation	20	No Interpretation	19	No Interpretation	6
PK-PUB1-MO4-F3	Pseudomonas sp. PUB1-F3	43489	6	No Interpretation	6	No Interpretation	20	No Interpretation	25	No Interpretation	28	Susceptible	34	Susceptible	33	Susceptible	35	Susceptible	32	Susceptible	31	Susceptible	30	Susceptible	6	No Interpretation	40	Susceptible	32	Susceptible	20	Susceptible	25	Susceptible	22	No Interpretation	6	Resistant	13	Susceptible	19	Intermediate	16	No Interpretation	20	No Interpretation	20	No Interpretation	6
PK-PUB2-MO4-B2	Pseudomonas stutzeri	43496	15	No Interpretation	6	No Interpretation	6	No Interpretation	10	No Interpretation	25	Susceptible	22	Susceptible	35	Susceptible	30	Susceptible	33	Susceptible	19	Intermediate	25	Susceptible	19	No Interpretation	25	Susceptible	25	Susceptible	24	Susceptible	24	Susceptible	25	No Interpretation	6	Resistant	17	Susceptible	6	Resistant	29	No Interpretation	32	No Interpretation	30	No Interpretation	6
PK-PUB2-MO4-D3	Pseudomonas aeruginosa	43489	6	No Interpretation	6	No Interpretation	6	No Interpretation	19	No Interpretation	26	Susceptible	30	Susceptible	38	Susceptible	26	Susceptible	31	Susceptible	30	Susceptible	28	Susceptible	6	No Interpretation	33	Susceptible	27	Susceptible	17	Susceptible	20	Susceptible	26	No Interpretation	29	Susceptible	14	Susceptible	27	Susceptible	9	No Interpretation	11	No Interpretation	9	No Interpretation	6
US-MK-MO5-B3	Pseudomonas aeruginosa	43483	6	No Interpretation	6	No Interpretation	6	No Interpretation	20	No Interpretation	25	Susceptible	30	Susceptible	31	Susceptible	26	Susceptible	28	Susceptible	27	Susceptible	26	Susceptible	6	No Interpretation	33	Susceptible	27	Susceptible	17	Susceptible	24	Susceptible	10	No Interpretation	13	Intermediate	15	Susceptible	25	Susceptible	12	No Interpretation	15	No Interpretation	12	No Interpretation	6
US-MK-MO5-D6	Pseudomonas nitroreducens	43483	6	No Interpretation	6	No Interpretation	6	No Interpretation	18	No Interpretation	22	Susceptible	26	Susceptible	31	Susceptible	34	Susceptible	25	Susceptible	29	Susceptible	23	Susceptible	6	No Interpretation	27	Susceptible	21	Susceptible	24	Susceptible	28	Susceptible	6	No Interpretation	6	Resistant	15	Susceptible	6	Resistant	12	No Interpretation	13	No Interpretation	14	No Interpretation	6
PK-PRV1-MO1-D2	Pseudomonas sichuanensis	43383	6	No Interpretation	6	No Interpretation	6	No Interpretation	15	No Interpretation	24	Susceptible	28	Susceptible	24	Susceptible	35	Susceptible	25	Susceptible	28	Susceptible	26	Susceptible	6	No Interpretation	31	Susceptible	22	Susceptible	26	Susceptible	27	Susceptible	6	No Interpretation	6	Resistant	15	Susceptible	15	Resistant	20	No Interpretation	22	No Interpretation	19	No Interpretation	6
PK-PRV1-MO1-D3	Pseudomonas sichuanensis	43383	6	No Interpretation	6	No Interpretation	6	No Interpretation	17	No Interpretation	25	Susceptible	27	Susceptible	24	Susceptible	35	Susceptible	24	Susceptible	26	Susceptible	25	Susceptible	6	No Interpretation	30	Susceptible	20	Susceptible	25	Susceptible	26	Susceptible	6	No Interpretation	6	Resistant	14	Susceptible	14	Resistant	17	No Interpretation	20	No Interpretation	17	No Interpretation	6
PK-PRV2-MO1-F1	Pseudomonas mosselii	43383	6	No Interpretation	6	No Interpretation	6	No Interpretation	15	No Interpretation	25	Susceptible	24	Susceptible	25	Susceptible	32	Susceptible	24	Susceptible	25	Susceptible	25	Susceptible	6	No Interpretation	29	Susceptible	24	Susceptible	19	Susceptible	21	Susceptible	6	No Interpretation	27	Susceptible	14	Susceptible	18	Intermediate	17	No Interpretation	21	No Interpretation	14	No Interpretation	6
PK-PRV2-MO1-B1	Pseudomonas sp. p106	43385	6	No Interpretation	6	No Interpretation	6	No Interpretation	19	No Interpretation	24	Susceptible	28	Susceptible	25	Susceptible	35	Susceptible	24	Susceptible	28	Susceptible	25	Susceptible	6	No Interpretation	31	Susceptible	24	Susceptible	23	Susceptible	27	Susceptible	6	No Interpretation	6	Resistant	15	Susceptible	16	Intermediate	25	No Interpretation	21	No Interpretation	18	No Interpretation	6
PK-PRV1-MO1-F1	Pseudomonas mosselii	43383	6	No Interpretation	6	No Interpretation	6	No Interpretation	22	No Interpretation	24	Susceptible	27	Susceptible	26	Susceptible	35	Susceptible	25	Susceptible	25	Susceptible	27	Susceptible	6	No Interpretation	30	Susceptible	24	Susceptible	20	Susceptible	22	Susceptible	8	No Interpretation	28	Susceptible	13	Susceptible	18	Intermediate	17	No Interpretation	21	No Interpretation	16	No Interpretation	6
PK-PRV2-MO1-B3	Pseudomonas chengduensis	43385	12	No Interpretation	9	No Interpretation	15	No Interpretation	28	No Interpretation	30	Susceptible	35	Susceptible	30	Susceptible	38	Susceptible	34	Susceptible	34	Susceptible	34	Susceptible	16	No Interpretation	39	Susceptible	35	Susceptible	26	Susceptible	26	Susceptible	26	No Interpretation	6	Resistant	18	Susceptible	24	Susceptible	24	No Interpretation	25	No Interpretation	22	No Interpretation	6
PK-PRV1-MO1-B1	Pseudomonas stutzeri	43383	20	No Interpretation	6	No Interpretation	29	No Interpretation	31	No Interpretation	32	Susceptible	36	Susceptible	32	Susceptible	36	Susceptible	34	Susceptible	35	Susceptible	34	Susceptible	25	No Interpretation	40	Susceptible	36	Susceptible	27	Susceptible	27	Susceptible	22	No Interpretation	15	Intermediate	18	Susceptible	31	Susceptible	25	No Interpretation	26	No Interpretation	29	No Interpretation	6
PK-PRV2-MO1-D1	Pseudomonas stutzeri	43385	23	No Interpretation	6	No Interpretation	29	No Interpretation	30	No Interpretation	32	Susceptible	34	Susceptible	32	Susceptible	33	Susceptible	28	Susceptible	30	Susceptible	32	Susceptible	24	No Interpretation	40	Susceptible	38	Susceptible	30	Susceptible	26	Susceptible	23	No Interpretation	16	Susceptible	16	Susceptible	30	Susceptible	28	No Interpretation	30	No Interpretation	30	No Interpretation	6
PK-PRV2-MO1-B2	Pseudomonas stutzeri	43385	21	No Interpretation	6	No Interpretation	26	No Interpretation	27	No Interpretation	29	Susceptible	33	Susceptible	36	Susceptible	34	Susceptible	31	Susceptible	30	Susceptible	32	Susceptible	24	No Interpretation	44	Susceptible	40	Susceptible	29	Susceptible	27	Susceptible	26	No Interpretation	14	Intermediate	17	Susceptible	25	Susceptible	26	No Interpretation	29	No Interpretation	30	No Interpretation	13
PK-PRV1-MO2-D2	Pseudomonas aeruginosa	43398	6	No Interpretation	6	No Interpretation	6	No Interpretation	16	No Interpretation	26	Susceptible	27	Susceptible	14	Resistant	13	Resistant	27	Susceptible	28	Susceptible	27	Susceptible	6	No Interpretation	28	Susceptible	24	Susceptible	18	Susceptible	21	Susceptible	6	No Interpretation	14	Intermediate	15	Susceptible	24	Susceptible	11	No Interpretation	13	No Interpretation	10	No Interpretation	6
PK-PRV1-MO2-F2	Pseudomonas mosselii	43398	6	No Interpretation	6	No Interpretation	7	No Interpretation	23	No Interpretation	24	Susceptible	24	Susceptible	23	Susceptible	33	Susceptible	24	Susceptible	24	Susceptible	31	Susceptible	6	No Interpretation	28	Susceptible	22	Susceptible	21	Susceptible	23	Susceptible	6	No Interpretation	28	Susceptible	14	Susceptible	16	Intermediate	17	No Interpretation	22	No Interpretation	16	No Interpretation	6
PK-PRV2-MO2-D2	Pseudomonas stutzeri	43489	10	No Interpretation	6	No Interpretation	25	No Interpretation	30	No Interpretation	31	Susceptible	34	Susceptible	32	Susceptible	33	Susceptible	30	Susceptible	31	Susceptible	34	Susceptible	18	No Interpretation	35	Susceptible	31	Susceptible	26	Susceptible	27	Susceptible	22	No Interpretation	10	Resistant	15	Susceptible	29	Susceptible	22	No Interpretation	25	No Interpretation	26	No Interpretation	6
PK-PRV1-MO2-D3	Pseudomonas stutzeri	43398	22	No Interpretation	6	No Interpretation	25	No Interpretation	27	No Interpretation	30	Susceptible	36	Susceptible	34	Susceptible	36	Susceptible	30	Susceptible	31	Susceptible	32	Susceptible	24	No Interpretation	36	Susceptible	36	Susceptible	28	Susceptible	26	Susceptible	26	No Interpretation	10	Resistant	15	Susceptible	29	Susceptible	27	No Interpretation	30	No Interpretation	31	No Interpretation	6
PK-PRV1-MO3-F2	Pseudomonas mosselii	43441	6	No Interpretation	6	No Interpretation	9	No Interpretation	23	No Interpretation	28	Susceptible	31	Susceptible	25	Susceptible	36	Susceptible	24	Susceptible	27	Susceptible	30	Susceptible	6	No Interpretation	30	Susceptible	24	Susceptible	20	Susceptible	21	Susceptible	6	No Interpretation	28	Susceptible	14	Susceptible	22	Susceptible	17	No Interpretation	20	No Interpretation	17	No Interpretation	6
PK-PRV1-MO3-D1	Pseudomonas stutzeri	43489	17	No Interpretation	6	No Interpretation	26	No Interpretation	29	No Interpretation	29	Susceptible	32	Susceptible	29	Susceptible	30	Susceptible	30	Susceptible	29	Susceptible	30	Susceptible	19	No Interpretation	26	Susceptible	21	Susceptible	22	Susceptible	27	Susceptible	20	No Interpretation	15	Intermediate	16	Susceptible	30	Susceptible	21	No Interpretation	25	No Interpretation	27	No Interpretation	6
PK-PRV1-MO3-D2	Pseudomonas stutzeri	43434	25	No Interpretation	6	No Interpretation	27	No Interpretation	30	No Interpretation	33	Susceptible	36	Susceptible	32	Susceptible	34	Susceptible	32	Susceptible	31	Susceptible	25	Susceptible	6	No Interpretation	42	Susceptible	36	Susceptible	28	Susceptible	26	Susceptible	20	No Interpretation	11	Resistant	17	Susceptible	33	Susceptible	26	No Interpretation	27	No Interpretation	28	No Interpretation	6
PK-PRV1-MO3-B3	Pseudomonas atacamensis	43434	6	No Interpretation	6	No Interpretation	6	No Interpretation	19	No Interpretation	25	Susceptible	30	Susceptible	33	Susceptible	27	Susceptible	30	Susceptible	29	Susceptible	25	Susceptible	6	No Interpretation	34	Susceptible	25	Susceptible	27	Susceptible	27	Susceptible	20	No Interpretation	39	Susceptible	16	Susceptible	14	Resistant	20	No Interpretation	23	No Interpretation	21	No Interpretation	6
PK-PRV2-MO3-F3	Pseudomonas aeruginosa	43434	6	No Interpretation	6	No Interpretation	6	No Interpretation	18	No Interpretation	27	Susceptible	29	Susceptible	33	Susceptible	26	Susceptible	28	Susceptible	28	Susceptible	26	Susceptible	6	No Interpretation	33	Susceptible	26	Susceptible	19	Susceptible	22	Susceptible	12	No Interpretation	18	Susceptible	15	Susceptible	20	Intermediate	14	No Interpretation	17	No Interpretation	14	No Interpretation	6
PK-PRV2-MO3-B3	Pseudomonas aeruginosa	43434	6	No Interpretation	6	No Interpretation	6	No Interpretation	19	No Interpretation	23	Susceptible	30	Susceptible	34	Susceptible	23	Susceptible	29	Susceptible	28	Susceptible	26	Susceptible	6	No Interpretation	33	Susceptible	26	Susceptible	17	Susceptible	22	Susceptible	11	No Interpretation	17	Susceptible	14	Susceptible	26	Susceptible	10	No Interpretation	16	No Interpretation	14	No Interpretation	6
PK-PRV2-MO3-D4	Pseudomonas aeruginosa	43489	6	No Interpretation	6	No Interpretation	6	No Interpretation	17	No Interpretation	27	Susceptible	31	Susceptible	34	Susceptible	26	Susceptible	26	Susceptible	27	Susceptible	28	Susceptible	6	No Interpretation	33	Susceptible	27	Susceptible	19	Susceptible	32	Susceptible	12	No Interpretation	17	Susceptible	15	Susceptible	27	Susceptible	15	No Interpretation	17	No Interpretation	14	No Interpretation	6
PK-PRV2-MO4-F1	Pseudomonas stutzeri	43448	15	No Interpretation	6	No Interpretation	25	No Interpretation	25	No Interpretation	21	Susceptible	25	Susceptible	25	Susceptible	33	Susceptible	31	Susceptible	26	Susceptible	33	Susceptible	22	No Interpretation	38	Susceptible	34	Susceptible	27	Susceptible	27	Susceptible	27	No Interpretation	15	Intermediate	18	Susceptible	27	Susceptible	24	No Interpretation	28	No Interpretation	26	No Interpretation	13
PK-PRV1-MO4-D3	Pseudomonas stutzeri	43448	17	No Interpretation	6	No Interpretation	25	No Interpretation	28	No Interpretation	28	Susceptible	30	Susceptible	28	Susceptible	32	Susceptible	30	Susceptible	30	Susceptible	29	Susceptible	22	No Interpretation	26	Susceptible	22	Susceptible	27	Susceptible	26	Susceptible	19	No Interpretation	15	Intermediate	16	Susceptible	29	Susceptible	20	No Interpretation	25	No Interpretation	27	No Interpretation	6
PK-PRV2-MO4-B1	Pseudomonas stutzeri	43489	15	No Interpretation	6	No Interpretation	22	No Interpretation	26	No Interpretation	24	Susceptible	30	Susceptible	29	Susceptible	30	Susceptible	26	Susceptible	28	Susceptible	30	Susceptible	20	No Interpretation	37	Susceptible	34	Susceptible	28	Susceptible	28	Susceptible	27	No Interpretation	12	Resistant	16	Susceptible	25	Susceptible	23	No Interpretation	25	No Interpretation	27	No Interpretation	13
PK-PRV2-MO4-D3	Pseudomonas alcaligenes	43489	6	No Interpretation	6	No Interpretation	9	No Interpretation	26	No Interpretation	29	Susceptible	35	Susceptible	33	Susceptible	36	Susceptible	30	Susceptible	31	Susceptible	30	Susceptible	12	No Interpretation	14	Resistant	17	Susceptible	27	Susceptible	26	Susceptible	26	No Interpretation	20	Susceptible	16	Susceptible	23	Susceptible	30	No Interpretation	30	No Interpretation	29	No Interpretation	6
PK-PRV2-MO4-2MIN1	Pseudomonas aeruginosa	43489	6	No Interpretation	6	No Interpretation	6	No Interpretation	17	No Interpretation	26	Susceptible	29	Susceptible	33	Susceptible	28	Susceptible	29	Susceptible	28	Susceptible	27	Susceptible	6	No Interpretation	32	Susceptible	25	Susceptible	16	Susceptible	20	Susceptible	11	No Interpretation	16	Susceptible	14	Susceptible	25	Susceptible	12	No Interpretation	15	No Interpretation	11	No Interpretation	6
US-HM2-MO1-D3	Pseudomonas oleovorans	43482	6	No Interpretation	6	No Interpretation	29	No Interpretation	25	No Interpretation	32	Susceptible	22	Susceptible	35	Susceptible	32	Susceptible	33	Susceptible	30	Susceptible	37	Susceptible			29	Susceptible	33	Susceptible	6	Resistant	6	Resistant	35	No Interpretation	6	Resistant	6	Resistant	25	Susceptible	30	No Interpretation	35	No Interpretation	27	No Interpretation	25
US-HM2-MO2-D3	Pseudomonas sp. HM1-B1	43483	8	No Interpretation	6	No Interpretation	13	No Interpretation	26	No Interpretation	22	Susceptible	30	Susceptible	25	Susceptible	29	Susceptible	25	Susceptible	18	Intermediate	13	Resistant	15	No Interpretation	40	Susceptible	30	Susceptible	25	Susceptible	28	Susceptible	36	No Interpretation	6	Resistant	20	Susceptible	19	Intermediate	29	No Interpretation	30	No Interpretation	31	No Interpretation	6
US-HM2-MO3-D3	Pseudomonas juntendi	43483	6	No Interpretation	6	No Interpretation	10	No Interpretation	21	No Interpretation	25	Susceptible	28	Susceptible	20	Susceptible	32	Susceptible	27	Susceptible	27	Susceptible	25	Susceptible	6	No Interpretation	28	Susceptible	23	Susceptible	20	Susceptible	23	Susceptible	6	No Interpretation	9	Resistant	15	Susceptible	20	Intermediate	17	No Interpretation	20	No Interpretation	16	No Interpretation	6
US-HM2-MO3-D2	Pseudomonas alcaligenes	43483	10	No Interpretation	6	No Interpretation	6	No Interpretation	27	No Interpretation	27	Susceptible	32	Susceptible	25	Susceptible	33	Susceptible	30	Susceptible	30	Susceptible	28	Susceptible	13	No Interpretation	38	Susceptible	32	Susceptible	29	Susceptible	30	Susceptible	32	No Interpretation	24	Susceptible	19	Susceptible	24	Susceptible	26	No Interpretation	29	No Interpretation	24	No Interpretation	6
US-HM1-MO3-D4	Pseudomonas sp. HM1-B1	43482	15	No Interpretation	6	No Interpretation	17	No Interpretation	27	No Interpretation	28	Susceptible	30	Susceptible	30	Susceptible	38	Susceptible	32	Susceptible	30	Susceptible	28	Susceptible	16	No Interpretation	38	Susceptible	38	Susceptible	30	Susceptible	29	Susceptible	31	No Interpretation	8	Resistant	19	Susceptible	24	Susceptible	25	No Interpretation	26	No Interpretation	26	No Interpretation	6
US-HM1-MO4-B2	Pseudomonas sp. HM1-B1	43496	6	No Interpretation	6	No Interpretation	14	No Interpretation	25	No Interpretation	25	Susceptible	30	Susceptible	27	Susceptible	40	Susceptible	35	Susceptible	30	Susceptible	27	Susceptible	11	No Interpretation	38	Susceptible	34	Susceptible	31	Susceptible	31	Susceptible	13	No Interpretation	6	Resistant	18	Susceptible	25	Susceptible	24	No Interpretation	27	No Interpretation	28	No Interpretation	6
US-HM1-MO4-D1	Pseudomonas juntendi	43483	6	No Interpretation	6	No Interpretation	10	No Interpretation	22	No Interpretation	25	Susceptible	27	Susceptible	20	Susceptible	33	Susceptible	27	Susceptible	27	Susceptible	26	Susceptible	6	No Interpretation	27	Susceptible	22	Susceptible	20	Susceptible	23	Susceptible	6	No Interpretation	8	Resistant	15	Susceptible	19	Intermediate	17	No Interpretation	19	No Interpretation	10	No Interpretation	6
US-HM2-MO4-D5	Pseudomonas juntendi	43483	6	No Interpretation	6	No Interpretation	12	No Interpretation	23	No Interpretation	26	Susceptible	30	Susceptible	22	Susceptible	33	Susceptible	27	Susceptible	30	Susceptible	28	Susceptible	6	No Interpretation	29	Susceptible	23	Susceptible	20	Susceptible	23	Susceptible	6	No Interpretation	10	Resistant	15	Susceptible	20	Intermediate	17	No Interpretation	20	No Interpretation	15	No Interpretation	6
US-HM1-MO4-D4	Pseudomonas sp. HM1-D3	43483	12	No Interpretation	6	No Interpretation	6	No Interpretation	29	No Interpretation	31	Susceptible	38	Susceptible	42	Susceptible	38	Susceptible	34	Susceptible	35	Susceptible	32	Susceptible	15	No Interpretation	44	Susceptible	46	Susceptible	28	Susceptible	27	Susceptible	32	No Interpretation	11	Resistant	19	Susceptible	20	Intermediate	33	No Interpretation	36	No Interpretation	34	No Interpretation	6
US-HM1-MO5-B1	Pseudomonas sp. HM1-B1	43356	8	No Interpretation	6	No Interpretation	15	No Interpretation	29	No Interpretation	29	Susceptible	35	Susceptible	27	Susceptible	36	Susceptible	33	Susceptible	34	Susceptible	30	Susceptible	14	No Interpretation	40	Susceptible	40	Susceptible	31	Susceptible	32	Susceptible	14	No Interpretation	11	Resistant	22	Susceptible	26	Susceptible	26	No Interpretation	28	No Interpretation	28	No Interpretation	6
US-HM1-MO5-D1	Pseudomonas juntendi	43356	6	No Interpretation	6	No Interpretation	10	No Interpretation	21	No Interpretation	25	Susceptible	28	Susceptible	17	Intermediate	32	Susceptible	26	Susceptible	30	Susceptible	28	Susceptible	6	No Interpretation	28	Susceptible	22	Susceptible	20	Susceptible	24	Susceptible	6	No Interpretation	6	Resistant	16	Susceptible	19	Intermediate	16	No Interpretation	19	No Interpretation	16	No Interpretation	6
US-HM1-MO5-D3	Pseudomonas sp. HM1-D3	43356	10	No Interpretation	6	No Interpretation	7	No Interpretation	32	No Interpretation	34	Susceptible	40	Susceptible	43	Susceptible	44	Susceptible	37	Susceptible	38	Susceptible	35	Susceptible	13	No Interpretation	52	Susceptible	50	Susceptible	32	Susceptible	30	Susceptible	35	No Interpretation	15	Intermediate	21	Susceptible	24	Susceptible	36	No Interpretation	38	No Interpretation	34	No Interpretation	9
US-ICU18-MO1-D3	Pseudomonas sp. ICU-D3	43482	6	No Interpretation	6	No Interpretation	6	No Interpretation	18	No Interpretation	26	Susceptible	27	Susceptible	21	Susceptible	32	Susceptible	27	Susceptible	29	Susceptible	26	Susceptible	6	No Interpretation	29	Susceptible	22	Susceptible	21	Susceptible	27	Susceptible	6	No Interpretation	11	Resistant	16	Susceptible	15	Resistant	22	No Interpretation	22	No Interpretation	18	No Interpretation	6
US-ICU21-MO1-D2	Pseudomonas aeruginosa	43483	6	No Interpretation	6	No Interpretation	6	No Interpretation	20	No Interpretation	27	Susceptible	29	Susceptible	36	Susceptible	30	Susceptible	28	Susceptible	28	Susceptible	27	Susceptible	6	No Interpretation	32	Susceptible	26	Susceptible	18	Susceptible	21	Susceptible	12	No Interpretation	20	Susceptible	15	Susceptible	26	Susceptible	14	No Interpretation	16	No Interpretation	12	No Interpretation	6
US-ICU21-MO1-D3	Pseudomonas aeruginosa	43483	6	No Interpretation	6	No Interpretation	6	No Interpretation	20	No Interpretation	26	Susceptible	30	Susceptible	37	Susceptible	30	Susceptible	29	Susceptible	29	Susceptible	28	Susceptible	6	No Interpretation	33	Susceptible	26	Susceptible	18	Susceptible	22	Susceptible	13	No Interpretation	20	Susceptible	15	Susceptible	25	Susceptible	15	No Interpretation	17	No Interpretation	12	No Interpretation	6
US-ICU18-MO1-D2	Pseudomonas aeruginosa	43482	6	No Interpretation	6	No Interpretation	6	No Interpretation	20	No Interpretation	26	Susceptible	30	Susceptible	38	Susceptible	29	Susceptible	30	Susceptible	29	Susceptible	29	Susceptible	6	No Interpretation	33	Susceptible	27	Susceptible	19	Susceptible	22	Susceptible	13	No Interpretation	19	Susceptible	15	Susceptible	26	Susceptible	13	No Interpretation	18	No Interpretation	13	No Interpretation	6
US-ICU20-MO2-D1	Pseudomonas aeruginosa	43483	6	No Interpretation	6	No Interpretation	6	No Interpretation	19	No Interpretation	26	Susceptible	29	Susceptible	36	Susceptible	29	Susceptible	30	Susceptible	27	Susceptible	27	Susceptible	6	No Interpretation	33	Susceptible	27	Susceptible	19	Susceptible	22	Susceptible	15	No Interpretation	21	Susceptible	15	Susceptible	27	Susceptible	17	No Interpretation	17	No Interpretation	14	No Interpretation	6
US-ICU21-MO2-D1	Pseudomonas aeruginosa	43483	6	No Interpretation	6	No Interpretation	6	No Interpretation	20	No Interpretation	28	Susceptible	30	Susceptible	38	Susceptible	30	Susceptible	30	Susceptible	29	Susceptible	28	Susceptible	6	No Interpretation	33	Susceptible	26	Susceptible	19	Susceptible	23	Susceptible	15	No Interpretation	20	Susceptible	15	Susceptible	26	Susceptible	15	No Interpretation	17	No Interpretation	13	No Interpretation	6
US-ICU17-MO3-D3	Pseudomonas aeruginosa	43483	6	No Interpretation	6	No Interpretation	6	No Interpretation	20	No Interpretation	27	Susceptible	30	Susceptible	34	Susceptible	28	Susceptible	29	Susceptible	29	Susceptible	29	Susceptible	6	No Interpretation	31	Susceptible	24	Susceptible	20	Susceptible	23	Susceptible	8	No Interpretation	17	Susceptible	15	Susceptible	25	Susceptible	15	No Interpretation	16	No Interpretation	13	No Interpretation	6
US-ICU17-MO3-D2	Pseudomonas aeruginosa	43378	11	No Interpretation	6	No Interpretation	17	No Interpretation	26	No Interpretation	33	Susceptible	34	Susceptible	36	Susceptible	30	Susceptible	34	Susceptible	34	Susceptible	35	Susceptible	16	No Interpretation	35	Susceptible	28	Susceptible	23	Susceptible	26	Susceptible	12	No Interpretation	14	Intermediate	15	Susceptible	33	Susceptible	17	No Interpretation	20	No Interpretation	15	No Interpretation	6
US-ICU21-MO3-D1	Pseudomonas aeruginosa	43483	6	No Interpretation	6	No Interpretation	6	No Interpretation	21	No Interpretation	27	Susceptible	30	Susceptible	39	Susceptible	31	Susceptible	30	Susceptible	29	Susceptible	28	Susceptible	6	No Interpretation	34	Susceptible	27	Susceptible	21	Susceptible	25	Susceptible	15	No Interpretation	20	Susceptible	15	Susceptible	26	Susceptible	16	No Interpretation	19	No Interpretation	13	No Interpretation	6
US-ICU18-MO4-D1	Pseudomonas aeruginosa	43483	6	No Interpretation	6	No Interpretation	6	No Interpretation	20	No Interpretation	26	Susceptible	29	Susceptible	36	Susceptible	30	Susceptible	30	Susceptible	26	Susceptible	28	Susceptible	6	No Interpretation	32	Susceptible	27	Susceptible	18	Susceptible	21	Susceptible	14	No Interpretation	20	Susceptible	14	Susceptible	25	Susceptible	14	No Interpretation	16	No Interpretation	14	No Interpretation	6
US-ICU21-MO4-D3	Pseudomonas aeruginosa	43483	6	No Interpretation	6	No Interpretation	6	No Interpretation	20	No Interpretation	28	Susceptible	30	Susceptible	36	Susceptible	29	Susceptible	30	Susceptible	28	Susceptible	26	Susceptible	6	No Interpretation	33	Susceptible	28	Susceptible	19	Susceptible	22	Susceptible	15	No Interpretation	20	Susceptible	15	Susceptible	27	Susceptible	15	No Interpretation	20	No Interpretation	14	No Interpretation	6
US-ICU17-MO5-D3	Pseudomonas aeruginosa	43356	6	No Interpretation	6	No Interpretation	10	No Interpretation	27	No Interpretation	32	Susceptible	36	Susceptible	32	Susceptible	24	Susceptible	33	Susceptible	35	Susceptible	35	Susceptible	15	No Interpretation	35	Susceptible	33	Susceptible	20	Susceptible	20	Susceptible	21	No Interpretation	15	Intermediate	16	Susceptible	34	Susceptible	18	No Interpretation	19	No Interpretation	14	No Interpretation	6
US-ICU21-MO5-D1	Stenotrophomonas sp. ICU-D2	43356	6	No Interpretation	6	No Interpretation	6	No Interpretation	19	No Interpretation	26	Susceptible	29	Susceptible	37	Susceptible	30	Susceptible	31	Susceptible	29	Susceptible	28	Susceptible	6	No Interpretation	32	Susceptible	26	Susceptible	19	Susceptible	22	Susceptible	13	No Interpretation	18	Susceptible	16	Susceptible	26	Susceptible	14	No Interpretation	14	No Interpretation	12	No Interpretation	6
US-ICU17-MO5-D2	Pseudomonas aeruginosa	43483	6	No Interpretation	6	No Interpretation	6	No Interpretation	20	No Interpretation	28	Susceptible	30	Susceptible	38	Susceptible	30	Susceptible	30	Susceptible	28	Susceptible	27	Susceptible	6	No Interpretation	32	Susceptible	25	Susceptible	19	Susceptible	23	Susceptible	15	No Interpretation	20	Susceptible	15	Susceptible	21	Intermediate	15	No Interpretation	15	No Interpretation	13	No Interpretation	6
US-MK-MO1-D2	Pseudomonas aeruginosa	43482	6	No Interpretation	6	No Interpretation	6	No Interpretation	20	No Interpretation	28	Susceptible	30	Susceptible	33	Susceptible	27	Susceptible	28	Susceptible	31	Susceptible	29	Susceptible	6	No Interpretation	34	Susceptible	29	Susceptible	20	Susceptible	24	Susceptible	6	No Interpretation	35	Susceptible	15	Susceptible	27	Susceptible	14	No Interpretation	17	No Interpretation	15	No Interpretation	6
US-IOH-MO1-D1	Pseudomonas aeruginosa	43482	6	No Interpretation	6	No Interpretation	6	No Interpretation	17	No Interpretation	26	Susceptible	28	Susceptible	34	Susceptible	28	Susceptible	26	Susceptible	27	Susceptible	27	Susceptible	6	No Interpretation	30	Susceptible	25	Susceptible	15	Susceptible	16	Intermediate	6	No Interpretation	14	Intermediate	15	Susceptible	25	Susceptible	10	No Interpretation	13	No Interpretation	12	No Interpretation	6
US-IOH-MO1-D2	Pseudomonas aeruginosa	43482	6	No Interpretation	6	No Interpretation	7	No Interpretation	20	No Interpretation	25	Susceptible	29	Susceptible	37	Susceptible	30	Susceptible	27	Susceptible	30	Susceptible	28	Susceptible	6	No Interpretation	32	Susceptible	26	Susceptible	15	Susceptible	16	Intermediate	6	No Interpretation	19	Susceptible	15	Susceptible	24	Susceptible	12	No Interpretation	14	No Interpretation	11	No Interpretation	6
US-IOH-MO1-D6	Pseudomonas atacamensis	43482	6	No Interpretation	6	No Interpretation	6	No Interpretation	20	No Interpretation	28	Susceptible	31	Susceptible	37	Susceptible	30	Susceptible	30	Susceptible	31	Susceptible	27	Susceptible	6	No Interpretation	32	Susceptible	27	Susceptible	27	Susceptible	28	Susceptible	15	No Interpretation	38	Susceptible	16	Susceptible	14	Resistant	21	No Interpretation	22	No Interpretation	24	No Interpretation	6
US-MK-MO1-D5	Pseudomonas juntendi	43482	6	No Interpretation	6	No Interpretation	6	No Interpretation	20	No Interpretation	28	Susceptible	30	Susceptible	37	Susceptible	30	Susceptible	31	Susceptible	29	Susceptible	28	Susceptible	6	No Interpretation	34	Susceptible	27	Susceptible	18	Susceptible	22	Susceptible	8	No Interpretation	20	Susceptible	15	Susceptible	27	Susceptible	14	No Interpretation	17	No Interpretation	12	No Interpretation	6
US-IOH-MO2-F2	Pseudomonas carnis	43483	6	No Interpretation	6	No Interpretation	6	No Interpretation	6	No Interpretation	23	Susceptible	25	Susceptible	12	Resistant	12	Resistant	28	Susceptible	28	Susceptible	26	Susceptible	6	No Interpretation	30	Susceptible	28	Susceptible	27	Susceptible	31	Susceptible	16	No Interpretation	26	Susceptible	21	Susceptible	8	Resistant	3	No Interpretation	28	No Interpretation	28	No Interpretation	6
US-MK-MO3-B1	Pseudomonas fulva	43483	6	No Interpretation	6	No Interpretation	6	No Interpretation	17	No Interpretation	21	Susceptible	25	Susceptible	22	Susceptible	34	Susceptible	25	Susceptible	25	Susceptible	23	Susceptible	6	No Interpretation	27	Susceptible	23	Susceptible	25	Susceptible	29	Susceptible	12	No Interpretation	6	Resistant	17	Susceptible	12	Resistant	24	No Interpretation	25	No Interpretation	17	No Interpretation	8
US-MK-MO3-B6	Pseudomonas aeruginosa	43378	6	No Interpretation	6	No Interpretation	6	No Interpretation	18	No Interpretation	26	Susceptible	29	Susceptible	32	Susceptible	27	Susceptible	27	Susceptible	28	Susceptible	27	Susceptible	6	No Interpretation	35	Susceptible	28	Susceptible	19	Susceptible	23	Susceptible	10	No Interpretation	14	Intermediate	15	Susceptible	26	Susceptible	12	No Interpretation	16	No Interpretation	12	No Interpretation	6
US-IOH-MO3-B3	Pseudomonas oleovorans	43378	10	No Interpretation	13	No Interpretation	23	No Interpretation	30	No Interpretation	31	Susceptible	35	Susceptible	40	Susceptible	35	Susceptible	31	Susceptible	31	Susceptible	32	Susceptible	15	No Interpretation	40	Susceptible	38	Susceptible	28	Susceptible	28	Susceptible	25	No Interpretation	14	Intermediate	17	Susceptible	29	Susceptible	27	No Interpretation	30	No Interpretation	30	No Interpretation	6
US-HM1-MO3-D5	Pseudomonas nitroreducens	43378	6	No Interpretation	6	No Interpretation	6	No Interpretation	17	No Interpretation	20	Susceptible	28	Susceptible	32	Susceptible	36	Susceptible	26	Susceptible	27	Susceptible	20	Susceptible	6	No Interpretation	30	Susceptible	22	Susceptible	25	Susceptible	27	Susceptible	6	No Interpretation	6	Resistant	15	Susceptible	6	Resistant	12	No Interpretation	19	No Interpretation	20	No Interpretation	6
US-MK-MO3-D4	Pseudomonas aeruginosa	43378	6	No Interpretation	6	No Interpretation	6	No Interpretation	17	No Interpretation	25	Susceptible	29	Susceptible	33	Susceptible	28	Susceptible	28	Susceptible	29	Susceptible	27	Susceptible	6	No Interpretation	35	Susceptible	27	Susceptible	18	Susceptible	22	Susceptible	10	No Interpretation	13	Intermediate	15	Susceptible	25	Susceptible	12	No Interpretation	15	No Interpretation	12	No Interpretation	6
US-MK-MO4-D4	Pseudomonas oleovorans	43483	6	No Interpretation	6	No Interpretation	17	No Interpretation	28	No Interpretation	29	Susceptible	35	Susceptible	27	Susceptible	25	Susceptible	30	Susceptible	30	Susceptible	30	Susceptible	6	No Interpretation	39	Susceptible	35	Susceptible	25	Susceptible	25	Susceptible	24	No Interpretation	23	Susceptible	17	Susceptible	25	Susceptible	21	No Interpretation	25	No Interpretation	26	No Interpretation	6
US-MK-MO4-D6	Pseudomonas aeruginosa	43496	6	No Interpretation	6	No Interpretation	6	No Interpretation	18	No Interpretation	28	Susceptible	30	Susceptible	32	Susceptible	25	Susceptible	29	Susceptible	29	Susceptible	28	Susceptible	6	No Interpretation	36	Susceptible	28	Susceptible	17	Susceptible	21	Susceptible	10	No Interpretation	11	Resistant	14	Susceptible	27	Susceptible	10	No Interpretation	15	No Interpretation	10	No Interpretation	6
US-MK-MO5-B1	Pseudomonas juntendi	43483	6	No Interpretation	6	No Interpretation	8	No Interpretation	23	No Interpretation	26	Susceptible	29	Susceptible	19	Susceptible	34	Susceptible	33	Susceptible	27	Susceptible	27	Susceptible	6	No Interpretation	27	Susceptible	23	Susceptible	18	Susceptible	23	Susceptible	6	No Interpretation	6	Resistant	15	Susceptible	20	Intermediate	20	No Interpretation	20	No Interpretation	16	No Interpretation	6
US-IOH-MO5-B1	Pseudomonas putida	43483	6	No Interpretation	6	No Interpretation	6	No Interpretation	16	No Interpretation	24	Susceptible	29	Susceptible	20	Susceptible	30	Susceptible	26	Susceptible	27	Susceptible	24	Susceptible	6	No Interpretation	33	Susceptible	27	Susceptible	28	Susceptible	31	Susceptible	6	No Interpretation	11	Resistant	17	Susceptible	14	Resistant	20	No Interpretation	22	No Interpretation	20	No Interpretation	6
US-IOH-MO5-B3	Pseudomonas sp. PUB2-B3	43378	6	No Interpretation	6	No Interpretation	7	No Interpretation	20	No Interpretation	25	Susceptible	30	Susceptible	30	Susceptible	30	Susceptible	28	Susceptible	29	Susceptible	25	Susceptible	6	No Interpretation	30	Susceptible	25	Susceptible	26	Susceptible	27	Susceptible	8	No Interpretation	8	Resistant	15	Susceptible	18	Intermediate	20	No Interpretation	23	No Interpretation	21	No Interpretation	6
US-IOH-MO5-D1	Pseudomonas juntendi	43483	6	No Interpretation	6	No Interpretation	11	No Interpretation	24	No Interpretation	27	Susceptible	31	Susceptible	21	Susceptible	32	Susceptible	26	Susceptible	28	Susceptible	26	Susceptible	6	No Interpretation	31	Susceptible	25	Susceptible	22	Susceptible	25	Susceptible	6	No Interpretation	6	Resistant	15	Susceptible	20	Intermediate	17	No Interpretation	21	No Interpretation	15	No Interpretation	6
US-MK-MO5-D3	Pseudomonas juntendi	43483	6	No Interpretation	6	No Interpretation	8	No Interpretation	22	No Interpretation	27	Susceptible	30	Susceptible	21	Susceptible	32	Susceptible	27	Susceptible	30	Susceptible	28	Susceptible	6	No Interpretation	30	Susceptible	23	Susceptible	21	Susceptible	25	Susceptible	6	No Interpretation	10	Resistant	15	Susceptible	20	Intermediate	18	No Interpretation	18	No Interpretation	17	No Interpretation	6
[truncated: 3 more columns]
